# Supplementary material for: STRPsearch: fast detection of structured tandem repeat proteins
Source: Bioinformatics. 2024 Nov 18;40(12):btae690. doi: 10.1093/bioinformatics/btae690 (PMC11645253; doi:10.1093/bioinformatics/btae690)
Supplement: btae690_Supplementary_Data [file btae690_supplementary_data.zip]

Archive with 11 entries (11 files):
- 3.pdf
- .DS_Store
- AutoFileRenameNote.txt
- Dataset S1.csv
- ._Dataset S1.csv
- Mozaffari_et_al_Supplementary_Material.zip
- Dataset S2.csv
- ._.DS_Store
- ._Dataset S2.csv
- ._Mozaffari_et_al_Supplementary_Material
- 4.pdf
