# Supplementary material for: STRPsearch: fast detection of structured tandem repeat proteins
Source: Bioinformatics. 2024 Nov 18;40(12):btae690. doi: 10.1093/bioinformatics/btae690 (PMC11645253; doi:10.1093/bioinformatics/btae690)
Supplement: btae690_Supplementary_Data [file btae690_supplementary_data.zip › AutoFileRenameNote.txt]

From: Suppl_Mozaffari_et_at_Bioinformatics_final.pdf
To: 3.pdf
Error: The specified path, file name, or both are too long. The fully qualified file name must be less than 260 characters, and the directory name must be less than 248 characters.
