# Supplementary material for: STRPsearch: fast detection of structured tandem repeat proteins
Source: Bioinformatics. 2024 Nov 18;40(12):btae690. doi: 10.1093/bioinformatics/btae690 (PMC11645253; doi:10.1093/bioinformatics/btae690)
Supplement: btae690_Supplementary_Data [file btae690_supplementary_data.zip › Dataset S1.csv]

region_id	uniprot	ctfc	units	units_num	units_avg	insertions	insertions_num	pdb	ct	start	end
1a0tP_73_483	P22340	4.2.0.0	73_133,134_179,180_220,221_255,256_303,304_350,351_388,389_438,439_483	9	44.67	100_104,193_203,450_455	3	1a0tP	4.2	73	483
1a17A_22_128	P53041	3.3.0.0	22_60,61_94,95_128	3	34.67		0	1a17A	3.3	22	128
1a4yA_2_455	P13489	3.2.1.1	2_28,29_52,53_80,81_110,111_138,139_167,168_195,196_224,225_252,253_281,282_309,310_338,339_366,367_395,396_422,423_455	16	27.38		0	1a4yA	3.2	2	455
1a5cA_34_345	P14223	4.1.0	34_77,78_107,108_148,149_189,190_229,230_272,273_301,302_345	8	38.0	42_55,85_97,115_131,307_322	4	1a5cA	4.1	34	345
1a9nC_2_151	P09661	3.2.1.1	2_29,30_52,53_74,75_98,99_123,124_151	6	24.0	14_21	1	1a9nC	3.2	2	151
1af6A_1_421	P02943	4.2.0	1_54,55_93,94_134,135_182,183_224,225_281,282_318,319_356,357_421	9	45.78	16_38,70_78,107_122,150_165,198_209,238_265,376_406	7	1af6A	4.2	1	421
1ag1O_7_247	P04789	4.1.1.1	7_37,38_59,60_89,90_121,122_161,162_206,207_229,230_247	8	29.12		0	1ag1O	4.1	7	247
1ap9A_10_194	P02945	3.3	10_79,80_129,130_194	3	60.67	64_79	1	1ap9A	3.3	10	194
1aqbA_22_139	P27485	4.2.1.2	22_48,49_81,82_110,111_139	4	28.5		0	1aqbA	4.2	22	139
1b0oA_20_124	P02754	4.2.1.2	20_51,52_76,77_99,100_124	4	25.25		0	1b0oA	4.2	20	124
1b3uA_8_585	P30153	3.3.2.2	8_42,43_81,82_118,119_157,158_195,196_234,235_273,274_312,313_355,356_394,395_433,434_472,473_511,512_550,551_585	15	37.53		0	1b3uA	3.3	8	585
1b4kA_39_335	Q59643	4.1.0	39_81,82_122,123_170,171_199,200_255,256_279,280_319,320_335	8	36.12	51_64,89_105,131_148,209_235,286_298	5	1b4kA	4.1	39	335
1b5tA_23_291	P0AEZ1	4.1.0.0	23_53,54_84,85_112,113_145,146_177,178_204,205_270,271_291	8	32.62	216_245	1	1b5tA	4.1	23	291
1b89A_1221_1516	P49951	3.3.0.0	1221_1249,1250_1278,1279_1306,1307_1342,1343_1367,1368_1400,1401_1426,1427_1458,1459_1490,1491_1516	10	28.6		0	1b89A	3.3	1221	1516
1bd8A_8_162	P55273	3.3.1.1	8_41,42_73,74_106,107_138,139_162	5	30.0		0	1bd8A	3.3	8	162
1bheA_36_365	P26509	3.1.0.0	36_55,56_98,99_146,147_171,172_194,195_220,221_248,249_275,276_304,305_339,340_365	11	29.0	78_90,128_149,314_320	3	1bheA	3.1	36	365
1bi7B_10_134	P42771	3.3.0.0	10_45,47_77,78_110,111_134	4	30.0		0	1bi7B	3.3	10	134
1bmfA_28_90	P19483	4.2.0	28_46,47_68,69_90	3	20.0	79_82	1	1bmfA	4.2	28	90
1bn8A_126_338	P39116	3.1.0.0	126_147,148_189,190_229,230_264,265_283,284_312,313_338	7	29.43	164_182,207_222,254_263,298_307	4	1bn8A	3.1	126	338
1bslA_2_321	P07739	4.1.0	2_37,38_69,70_100,101_169,170_188,189_224,225_293,294_321	8	39.0	109_121,144_167,235_274	3	1bslA	4.1	2	321
1bt9A_9_340	P02931	4.2	9_54,55_93,94_150,151_184,185_224,225_268,269_306,307_340	8	40.5	25_34,68_78,104_130,143_149,160_171,197_208,237_251,318_329	8	1bt9A	4.2	9	340
1c5kA_163_418	P0A855	4.4.0.0	163_201,202_245,246_289,290_333,334_377,378_418	6	41.67		0	1c5kA	4.4	163	418
1ck7A_477_644	P08253	4.4.0.0	477_523,524_569,570_618,619_644	4	41.0		0	1ck7A	4.4	477	644
1czfA_45_355	P26214	3.1.0.0	45_65,66_88,89_128,129_155,156_185,186_202,203_230,231_263,264_301,302_329,330_355	11	27.27		0	1czfA	3.1	45	355
1d0bA_78_230	P0DQD2	3.2.1.1	78_98,99_120,121_142,143_164,165_186,187_208,209_230	7	20.86		0	1d0bA	3.2	78	230
1d7kA_45_273	P11926	4.1.0	45_67,68_89,90_110,111_133,134_154,155_195,196_233,234_273	8	27.62	158_169	1	1d7kA	4.1	45	273
1d9sA_7_130	P55271	3.3.0	7_39,40_71,72_104,105_130	4	30.0		0	1d9sA	3.3	7	130
1dabA_5_471	P14283	3.1.0.0	5_32,33_58,59_90,91_120,121_141,142_171,172_198,199_221,222_275,276_299,300_332,333_356,357_386,387_404,405_422,423_447,448_471	17	26.47	67_76,96_103,153_164,227_261,315_324,368_378	6	1dabA	3.1	5	471
1dbgA_45_405	Q46079	3.1.0.0	45_69,70_92,93_127,128_159,160_197,198_229,230_254,255_274,275_302,303_337,338_379,380_405	12	29.08	108_117,151_158,181_194,327_336,358_378	5	1dbgA	3.1	45	405
1dfvA_28_141	P80188	4.2.1.2	28_61,62_88,89_116,117_141	4	27.5		0	1dfvA	4.2	28	141
1dikA_535_872	P22983	4.1.0	535_555,556_614,615_700,701_737,738_761,762_826,827_850,851_872	8	41.25	562_583,620_673,767_806	3	1dikA	4.1	535	872
1dv7A_15_222	O26232	4.1.0.0	15_38,39_65,66_92,93_118,119_151,152_173,174_196,197_222	8	25.0		0	1dv7A	4.1	15	222
1e1aA_20_301	Q7SIG4	4.4.0.0	20_64,65_120,121_173,174_225,226_268,269_301	6	46.0	65_70,108_112,135_142	3	1e1aA	4.4	20	301
1e1cD_110_389	P11652	4.1.0	110_134,135_162,163_193,194_233,234_279,280_321,322_356,357_389	8	34.0	189_193,200_213,238_243,272_278,314_319	5	1e1cD	4.1	110	389
1e54A_2_332	P24305	4.2.0	2_49,50_84,85_146,147_181,182_215,216_250,251_283,284_332	8	40.38	62_72,92_135,157_168,298_318	4	1e54A	4.2	2	332
1e8nA_75_425	P23687	4.4.2.5	75_123,124_178,179_233,234_288,289_335,336_380,381_425	7	49.14	115_120	1	1e8nA	4.4	75	425
1e8yA_548_724	P48736	3.3	548_585,586_622,623_651,652_688,689_724	5	34.4		0	1e8yA	3.3	548	724
1ealA_4_125	P10289	4.2.1.2	4_44,45_66,67_86,87_104,105_125	5	23.4	13_35	1	1ealA	4.2	4	125
1edqA_159_556	O83008	4.1.0	159_185,186_266,267_308,309_357,358_383,384_436,437_534,535_556	8	48.75	194_249,278_284,393_416,444_514	4	1edqA	4.1	159	556
1ee6A_15_185	Q9RHW0	3.1.0.0	15_49,50_70,71_90,91_114,115_140,141_164,165_185	7	23.43	27_39,58_60,134_136,161_164	4	1ee6A	3.1	15	185
1eepA_44_373	P49058	4.1.0	44_66,67_141,142_167,168_195,196_217,218_257,258_279,280_373	8	40.25	286_350	1	1eepA	4.1	44	373
1efzA_41_367	P28720	4.1.0	41_66,67_98,99_150,151_196,197_224,225_256,257_277,278_367	8	39.88	70_77,88_94,104_135,282_338	4	1efzA	4.1	41	367
1elkA_11_133	O60784	3.3.0.0	11_45,46_82,83_133	3	40.0	83_90,105_108	2	1elkA	3.3	11	133
1elwA_3_101	P31948	3.3.0.0	3_36,37_70,71_101	3	32.0		0	1elwA	3.3	3	101
1epaA_13_118	P06911	4.2.0	13_45,46_72,73_94,95_118	4	25.5	23_34	1	1epaA	4.2	13	118
1erjA_349_709	P16649	4.4.1.1	349_444,445_484,485_529,530_577,578_631,632_673,674_709	7	50.57		0	1erjA	4.4	349	709
1ewwA_6_89	Q9GTP0	3.1.1.4	6_18,19_34,35_49,50_66,67_89	5	15.8		0	1ewwA	3.1	6	89
1ezgA_8_79	O16119	3.1.0.0	8_20,21_31,32_43,44_55,56_67,68_79	6	11.0		0	1ezgA	3.1	8	79
1f61A_66_340	P9WKK7	4.1.0	66_87,88_149,150_177,178_223,224_280,281_308,309_340	7	38.29	91_113,185_199,235_261	3	1f61A	4.1	66	340
1fcbB_192_465	P00175	4.1.0	192_224,225_248,249_276,277_345,346_366,367_404,405_427,428_465	8	33.25	282_330,433_441	2	1fcbB	4.1	192	465
1fchA_301_589	P50542	3.3.2.1	301_330,331_364,365_396,397_450,451_483,484_517,518_551,552_589	8	35.12		0	1fchA	3.3	301	589
1fepA_154_724	P05825	4.2.0	154_184,185_242,243_298,299_357,358_421,422_453,454_519,520_575,576_616,617_666,667_724	11	50.91	163_170,200_225,261_280,318_336,375_405,469_503,535_558,595_603,631_652,677_713	10	1fepA	4.2	154	724
1fqvA_150_397	Q13309	3.2.0.0	150_173,174_193,194_218,219_242,243_268,269_295,296_322,323_347,348_372,373_397	10	23.8		0	1fqvA	3.2	150	397
1ftpA_8_133	P41496	4.2.1.2	8_48,49_69,70_91,92_112,113_133	5	24.2	17_38	1	1ftpA	4.2	8	133
1g4eB_1028_1233	P39594	4.1.0.0	1028_1054,1055_1086,1087_1103,1104_1125,1126_1145,1146_1181,1182_1202,1203_1233	8	24.75		0	1g4eB	4.1	1028	1233
1g90A_5_169	P0A910	4.2.0	5_46,47_88,89_133,134_169	4	40.25	18_31,60_72,105_114,144_158	4	1g90A	4.2	5	169
1g9uA_74_378	P17778	3.1.0.0	74_94,95_114,115_134,135_156,157_176,177_198,199_218,219_240,241_260,261_280,281_300,301_320,321_340,341_360,361_378	15	19.33		0	1g9uA	3.1	74	378
1gm6A_23_124	P81608	4.2.1.2	23_52,53_80,81_101,102_124	4	24.5	30_42	1	1gm6A	4.2	23	124
1go8P_342_401	P16317	3.1.0.0	342_358,359_377,378_391	3	15.67	392_400	1	1go8P	3.1	342	401
1gofA_173_529	P0CS93	4.4.2.1	173_224,225_269,270_320,321_379,380_437,438_491,492_529	7	50.0		0	1gofA	4.4	173	529
1gt8A_546_837	Q28943	4.1.0	546_569,570_635,636_663,664_705,706_731,732_789,790_811,812_837	8	35.5	578_614,738_766	2	1gt8A	4.1	546	837
1gw6A_463_595	P09960	3.3.0.0	463_493,494_529,530_562,563_595	4	32.25		0	1gw6A	3.3	463	595
1gwbA_30_242	P07359	3.2.1.1	30_50,51_74,75_96,97_119,120_143,144_167,168_191,192_213,214_242	9	22.67		0	1gwbA	3.2	30	242
1gxrA_484_770	Q04724	4.4.1.1	484_527,528_572,573_615,616_658,659_697,698_740,741_770	7	40.0		0	1gxrA	4.4	484	770
1gyeB_39_322	P95470	4.4.2.4	39_90,91_159,160_219,220_285,286_322	5	55.8	206_215	1	1gyeB	4.4	39	322
1gzjA_5_305	Q8TG26	4.1.0.0	5_44,45_85,86_120,121_158,159_191,192_233,234_264,265_305	8	36.62		0	1gzjA	4.1	5	305
1h11A_30_303	O85465	4.1.0.0	30_56,57_94,95_129,130_169,170_192,193_222,223_257,258_303	8	33.25		0	1h11A	4.1	30	303
1h80B_100_446	Q9F5I8	3.1.0.0	100_134,135_165,166_200,201_225,226_257,258_286,287_374,375_446	8	42.38	248_255,308_372,389_430	3	1h80B	3.1	100	446
1h91A_32_138	P58989	4.2.1.2	32_60,61_89,90_111,112_138	4	25.75		0	1h91A	4.2	32	138
1hf2B_97_174	Q9X0D7	3.1.0.0	97_116,117_134,135_155,156_174	4	18.5		0	1hf2B	3.1	97	174
1hn0A_336_600	P59807	3.3.0	336_388,389_427,428_504,505_565,566_600	5	52.0	428_438,491_504,550_562	3	1hn0A	3.3	336	600
1ho8A_26_477	P41807	3.3.0.0	26_73,74_109,110_156,157_196,197_256,257_299,300_352,353_387,388_434,435_477	10	44.2		0	1ho8A	3.3	26	477
1hu3A_745_986	O43432	3.3.0.0	745_782,783_821,822_902,903_942,943_986	5	47.4		0	1hu3A	3.3	745	986
1hxcA_63_519	Q40577	3.3.0	63_98,99_131,132_162,163_200,201_236,237_279,293_324,334_388,389_449,480_519	10	39.5	280_292,325_333,450_479	3	1hxcA	3.3	63	519
1hzuA_150_533	P24474	4.4.0.0	150_180,181_221,222_281,282_325,326_373,374_425,426_480,481_533	8	47.0	266_280,444_449,467_473	3	1hzuA	4.4	150	533
1i3qH_7_127	P20436	4.2.0.0	7_35,36_94,95_110,111_127	4	29.25	84_86	1	1i3qH	4.2	7	127
1i4nA_43_252	Q56319	4.1.0.0	43_75,76_104,105_125,126_152,153_173,174_201,202_225,226_252	8	25.25	51_59,83_88,181_187	3	1i4nA	4.1	43	252
1i7wA_165_648	Q02248	3.3.3.1	165_207,208_247,248_290,291_333,334_373,374_412,413_454,455_503,504_547,548_607,608_648	11	43.0		0	1i7wA	3.3	165	648
1ibrB_107_420	Q14974	3.3.3.1	107_143,144_184,185_230,231_270,271_334,335_379,380_420	7	43.86	333_342	1	1ibrB	3.3	107	420
1ihgA_215_339	P26882	3.3.0	215_260,268_305,306_339	3	38.33	261_267	1	1ihgA	3.3	215	339
1iknD_111_274	P25963	3.3.1.1	111_143,144_182,183_216,217_249,250_274	5	31.8	129_141,171_180	2	1iknD	3.3	111	274
1iubA_6_307	P18891	4.4.0.0	6_57,58_110,111_161,162_209,210_261,262_307	6	49.33	101_106	1	1iubA	4.4	6	307
1iw2A_28_133	P07360	4.2.1.2	28_62,63_88,89_110,111_133	4	25.5		0	1iw2A	4.2	28	133
1ixvA_3_228	P50086	3.3.1.1	3_36,37_71,72_106,107_139,140_173,174_207,208_228	7	31.29		0	1ixvA	3.3	3	228
1jcmP_49_255	P00909	4.1.0.0	49_81,82_110,111_132,133_158,159_178,179_206,207_230,231_255	8	24.88	57_63,186_193	2	1jcmP	4.1	49	255
1jcnA_65_472	P20839	4.1.0	65_87,88_246,247_269,270_297,298_319,320_360,361_382,383_472	8	50.0	114_237,325_338,399_450	3	1jcnA	4.1	65	472
1jcqA_114_366	P49354	3.3.2.1	114_147,148_181,182_216,217_250,251_287,288_329,330_366	7	35.14		0	1jcqA	3.3	114	366
1jmxB_11_339	Q8VW82	4.4.0.0	11_43,44_93,94_147,148_207,208_255,256_295,296_339	7	46.0	85_93,116_123,133_138,184_207	4	1jmxB	4.4	11	339
1jofA_2_351	P38677	4.4.0.0	2_41,42_94,95_146,147_194,195_243,244_307,308_351	7	49.0	81_92	1	1jofA	4.4	2	351
1jqpA_13_117	P80067	4.2.0	13_48,49_66,67_88,89_117	4	25.25	81_97	1	1jqpA	4.2	13	117
1jr1A_65_471	P12269	4.1.0	65_87,88_246,247_269,270_297,298_319,320_360,361_382,383_471	8	49.88	112_244,325_340,390_449	3	1jr1A	4.1	65	471
1jrgA_56_307	P0C1A2	3.1.0.0	89_113,114_152,153_193,194_226,227_247,248_277,278_307	7	30.29	67_82,127_144,165_185,293_300	4	1jrgA	3.1	56	307
1jtdB_48_311	O87916	4.4.1.3	48_90,91_129,130_168,169_207,208_246,247_282,283_311	7	36.71		0	1jtdB	4.4	48	311
1k1aA_128_333	P20749	3.3.1.1	128_163,164_196,197_233,234_267,268_300,301_333	6	33.33		0	1k1aA	3.3	128	333
1k28A_433_574	P16009	3.1.0.0	433_456,457_482,483_506,507_528,529_554,555_574	6	22.67		0	1k28A	3.1	433	574
1k3zD_58_302	Q60778	3.3.1.1	58_93,94_126,127_206,207_240,241_273,274_302	6	39.83	84_88,195_199	2	1k3zD	3.3	58	302
1k5dC_2_333	P41391	3.2.0.0	2_31,32_59,60_93,94_121,122_156,157_186,187_215,216_243,244_272,273_302,303_333	11	29.18		0	1k5dC	3.2	2	333
1k6wA_57_338	P25524	4.1.0	57_115,116_147,148_178,179_209,210_241,242_270,271_307,308_338	8	34.25	64_94,275_295	2	1k6wA	4.1	57	338
1klxA_3_135	O25103	3.3.2.1	3_39,40_75,76_111,112_135	4	32.25		0	1klxA	3.3	3	135
1kmoA_223_741	P13036	4.2.0.0	223_256,257_294,295_350,351_399,400_459,460_504,505_550,551_603,604_646,647_699,700_741	11	46.18	315_322,519_529,595_602,660_667	4	1kmoA	4.2	223	741
1kohD_222_346	Q9UBU9	3.2.0.0	222_264,265_290,291_313,314_346	4	30.25	232_246	1	1kohD	3.2	222	346
1kt1A_253_381	Q9XSH5	3.3.0	253_298,299_347,348_381	3	42.0		0	1kt1A	3.3	253	381
1l0qA_1_283	Q50245	4.4.0.0	1_32,33_75,76_114,115_157,158_198,199_243,244_283	7	39.43		0	1l0qA	4.4	1	283
1ldkA_16_387	Q13616	3.3.0.0	16_52,53_154,155_214,215_281,282_330,331_387	6	61.0		0	1ldkA	3.3	16	387
1lf8A_7_127	Q9NZ52	3.3.0.0	7_41,42_78,79_127	3	39.33		0	1lf8A	3.3	7	127
1lrtC_54_461	P50097	4.1.0.0	54_76,77_234,235_256,257_286,287_307,308_354,355_376,377_461	8	50.0	381_441	1	1lrtC	4.1	54	461
1lrvA_40_228	Q44534	3.3.0.0	40_63,64_87,88_110,111_135,136_158,159_183,184_207,208_228	8	22.62		0	1lrvA	3.3	40	228
1lshA_301_591	Q91062	3.3.0	301_339,340_369,370_404,405_447,448_484,485_524,525_559,560_591	8	35.38		0	1lshA	3.3	301	591
1m7jA_63_394	Q9AGH8	4.1.0	63_87,88_140,141_184,185_215,216_245,246_277,278_360,361_394	8	40.5	99_123,148_156,192_196,255_259,285_346	5	1m7jA	4.1	63	394
1m8nA_8_121	Q9GSA6	3.1.0.0	8_23,24_39,40_55,56_70,71_85,86_102,103_121	7	15.29	106_111	1	1m8nA	3.1	8	121
1m9lA_37_150	Q9XHH2	3.2.1.1	37_61,62_83,84_105,106_127,128_150	5	21.8		0	1m9lA	3.2	37	150
1mnzA_11_311	P24300	4.1	11_49,50_87,88_132,133_176,177_211,212_244,245_283,284_311	8	36.62		0	1mnzA	4.1	11	311
1mr7A_30_148	P50870	3.1.1.2	30_59,60_113,114_131,132_148	4	28.75	45_48,54_58,78_112	3	1mr7A	3.1	30	148
1mrqA_19_288	Q04828	4.1.0	19_47,48_110,111_159,160_186,187_211,212_265,266_288	7	37.57	119_142	1	1mrqA	4.1	19	288
1myoA_1_118	P62775	3.3.1.1	1_35,36_67,68_100,101_118	4	28.5		0	1myoA	3.3	1	118
1n7vA_355_555	P27378	4.4.0.0	355_396,425_461,462_512,513_555	4	42.25	397_424,434_439	2	1n7vA	4.4	355	555
1nexB_384_742	P07834	4.4.1.1	384_421,422_464,465_528,529_571,572_633,634_669,670_713,714_742	8	43.88	495_520	1	1nexB	4.4	384	742
1nf7A_65_472	P12268	4.1.0	65_89,90_246,247_269,270_297,298_319,320_360,361_382,383_472	8	50.0	111_244,325_339,387_450	3	1nf7A	4.1	65	472
1npeA_913_1159	P10493	4.4.0.0	913_949,950_989,990_1033,1034_1080,1081_1121,1122_1159	6	40.17		0	1npeA	4.4	913	1159
1nqeA_136_594	P06129	4.2.0.0	136_160,161_213,214_258,259_306,307_350,351_382,383_428,429_474,475_513,514_558,559_594	11	40.73	397_403,526_541	2	1nqeA	4.2	136	594
1nznA_5_122	Q9Y3D6	3.3.0.0	5_49,50_88,89_122	3	38.33		0	1nznA	3.3	5	122
1o5qA_20_231	Q56062	4.1.0	20_39,40_81,82_109,110_152,153_182,183_206,207_231	7	29.29		0	1o5qA	4.1	20	231
1o6sA_79_406	P0DJM0	3.2.1.1	79_101,102_120,121_142,143_164,165_186,187_207,208_229,230_251,252_273,274_295,296_317,318_339,340_361,362_383,384_406	15	20.87		0	1o6sA	3.2	79	406
1ogmX_225_560	P48845	3.1.0.0	225_257,258_278,279_322,323_348,349_376,377_396,397_419,420_453,454_488,489_523,524_560	11	29.55	245_255,299_321,462_469	3	1ogmX	3.1	225	560
1ogqA_62_277	P58822	3.2.0.0	62_88,89_112,113_135,136_159,160_184,185_206,207_230,231_253,254_277	9	23.0		0	1ogqA	3.2	62	277
1ojxA_17_252	P58315	4.1.0.0	17_56,57_74,75_107,108_140,141_174,175_198,199_226,227_252	8	28.5	24_41,80_94	2	1ojxA	4.1	17	252
1olzA_31_480	Q92854	4.4.1	31_90,91_142,143_188,189_270,271_398,399_453,454_480	7	63.29	69_79,261_268,309_389	3	1olzA	4.4	31	480
1ot8A_52_237	P07207	3.3.1.1	52_83,84_117,118_150,151_183,184_216,217_237	6	30.0		0	1ot8A	3.3	52	237
1ouvA_44_287	O25728	3.3.2.3	44_79,80_115,116_151,152_187,188_223,224_262	6	35.5		0	1ouvA	3.3	44	287
1oyzA_24_278	P0ADK6	3.3.2.2	24_51,52_82,83_122,123_159,160_188,189_220,221_250,251_278	8	30.88		0	1oyzA	3.3	24	278
1p43A_151_422	P00924	4.1	151_241,242_290,291_315,316_340,341_367,368_393,394_422	7	37.86	157_172,207_241,248_272	3	1p43A	4.1	151	422
1p5qA_263_384	Q02790	3.3.0.0	263_302,303_351,352_384	3	39.67	263_268,303_305	2	1p5qA	3.3	263	384
1p7tA_116_551	P37330	4.1.0	116_265,265_333,334_385,386_419,420_445,446_502,503_531,532_551	8	53.62	134_262,296_332,343_358,452_476	4	1p7tA	4.1	116	551
1p9hA_72_183	P31489	3.1.0.0	72_86,87_99,100_113,114_126,127_137,138_153,154_170,171_183	8	13.0		0	1p9hA	3.1	72	183
1pbyA_175_273	Q8VUT0	4.2.0.0	175_200,201_227,228_249,250_273	4	23.75		0	1pbyA	4.2	175	273
1pgvA_223_362	O01479	3.2.0.0	223_245,246_274,275_302,303_330,331_362	5	27.0		0	1pgvA	3.2	223	362
1pxzA_68_313	P81294	3.1.0.0	68_88,89_114,115_159,160_183,184_203,215_236,237_259,260_294,295_313	9	25.11	127_149,204_212,271_277,286_294	4	1pxzA	3.1	68	313
1q7fA_782_1030	Q8MQJ9	4.4.0.0	782_819,820_872,873_909,910_958,959_1000,1001_1030	6	40.5		0	1q7fA	4.4	782	1030
1qbkB_60_847	Q92973	3.3.2.2	60_100,101_138,139_183,184_225,226_267,268_308,373_407,408_448,449_493,494_531,532_576,577_630,631_677,678_721,722_761,762_805,806_847	17	41.59	309_372	1	1qbkB	3.3	60	847
1qcxA_126_284	Q00205	3.1.0.0	126_154,155_177,178_213,214_236,237_264,265_284	6	25.5		0	1qcxA	3.1	126	284
1qo2A_2_240	Q9X0C7	4.1.1.4	2_45,46_71,72_97,98_120,121_159,160_188,189_216,217_240	8	28.88		0	1qo2A	4.1	2	240
1qpnA_134_265	P9WJJ7	4.1.0	134_165,166_196,197_217,218_243,244_265	5	25.4		0	1qpnA	4.1	134	265
1qqeA_29_268	P32602	3.3.2.1	29_71,72_111,112_152,153_189,190_226,227_268	6	39.0		0	1qqeA	3.3	29	268
1qwgA_15_242	Q57703	4.1.0.0	15_39,40_69,70_100,101_128,129_162,163_197,198_224,225_242	8	27.5		0	1qwgA	4.1	15	242
1r5mA_161_537	P38262	4.4.1.1	161_222,223_263,264_322,323_361,362_403,404_444,445_508,509_537	8	46.12		0	1r5mA	4.4	161	537
1rmgA_65_347	Q00001	3.1.0.0	65_91,92_129,130_152,153_178,179_199,200_221,222_248,249_276,277_317,318_347	10	27.3	116_123,283_293	2	1rmgA	3.1	65	347
1rpxA_11_227	Q43843	4.1.1.3	11_38,39_69,70_92,93_119,120_141,142_180,181_202,203_227	8	26.12		0	1rpxA	4.1	11	227
1ru4A_141_348	P0C1A7	3.1.0.0	141_160,161_186,187_217,218_242,243_280,281_303,304_327,328_348	8	25.0		0	1ru4A	3.1	141	348
1rv8A_19_300	Q9RHA2	4.1.0	19_43,44_74,75_97,98_127,128_168,169_204,205_246,247_300	8	34.25	253_271	1	1rv8A	4.1	19	300
1rvkA_147_333	Q7CSI0	4.1.0	147_170,171_210,211_236,237_262,263_285,286_308,309_333	7	25.71		0	1rvkA	4.1	147	333
1rwiA_26_263	P9WI79	4.4.0.0	26_71,72_108,109_153,154_192,193_235,236_263	6	38.67		0	1rwiA	4.4	26	263
1rwrA_84_297	P12255	3.1.0.0	84_105,106_143,144_165,166_211,191_202,212_238,239_259,260_279,280_297	9	24.11	128_140,191_202	2	1rwrA	3.1	84	297
1rz4A_22_173	Q9UBQ5	3.3.0.0	22_61,62_96,97_130,131_173	4	37.0		0	1rz4A	3.3	22	173
1s18A_32_323	Q8WVQ1	4.4.0.0	32_87,88_132,133_192,193_266,267_323	5	57.4	43_48,162_176,192_212,193_203,229_244	5	1s18A	4.4	32	323
1s4uX_14_392	Q02793	4.4.1.1	14_64,65_123,124_187,188_234,235_293,294_330,351_392	7	50.29	157_171,331_350	2	1s4uX	4.4	14	392
1sa8A_3_104	P02693	4.2.0.0	3_20,21_40,41_62,63_86,87_104	5	19.4		0	1sa8A	4.2	3	104
1sfjB_4_238	Q6GII7	4.1.0.0	4_31,32_61,62_99,100_126,127_156,157_185,186_210,211_238	8	28.38		0	1sfjB	4.1	4	238
1so7A_20_368	Q9Y3R4	4.4.2.3	20_77,78_143,144_209,210_262,263_328,329_368	6	57.17	110_117	1	1so7A	4.4	20	368
1ssmB_144_224	P43886	3.1.1.2	144_161,162_180,181_206,207_224	4	19.25	181_190	1	1ssmB	3.1	144	224
1su3A_286_465	P03956	4.4.0	286_329,330_378,379_427,428_465	4	44.0		0	1su3A	4.4	286	465
1sw6A_243_502	P09959	3.3.1.1	243_317,318_350,351_387,388_469,470_502	5	51.0	423_469	1	1sw6A	3.3	243	502
1szaA_2_123	P39081	3.3.0.0	2_37,38_75,76_123	3	39.67		0	1szaA	3.3	2	123
1t06A_1_226	Q81BA8	3.3.0	1_46,47_74,75_104,105_139,140_183,184_226	6	36.67	16_26,197_212	2	1t06A	3.3	1	226
1t3dB_143_239	P0A9D4	3.1.1.2	143_161,162_180,181_206,207_224,225_239	5	18.4	185_194	1	1t3dB	3.1	143	239
1thfD_5_247	Q9X0C6	4.1.1.4	5_45,46_75,76_96,97_121,122_165,166_196,197_217,218_247	8	29.38	135_148	1	1thfD	4.1	5	247
1tj0A_264_543	P09546	4.1.0	264_286,287_328,329_369,370_404,405_433,434_485,486_513,514_543	8	34.0	436_454	1	1tj0A	4.1	264	543
1tkkF_132_316	O34508	4.1.0.0	132_157,158_186,187_214,215_239,240_262,263_291,292_316	7	25.43		0	1tkkF	4.1	132	316
1tlwA_14_272	P0A927	4.2.0	14_46,47_94,95_134,135_177,178_225,226_272	6	42.17	26_33,86_91,194_211,238_258	4	1tlwA	4.2	14	272
1tmyA_4_117	Q56312	4.1.0.0	4_27,28_48,49_77,78_99,100_117	5	21.8		0	1tmyA	4.1	4	117
1twdA_3_248	P67825	4.1.0.0	3_23,24_53,54_88,89_116,117_143,144_171,172_193,194_248	8	29.75	198_230	1	1twdA	4.1	3	248
1u4cA_14_340	P26449	4.4.1.1	14_55,56_103,104_152,153_195,196_241,242_292,293_340	7	45.71	128_133,314_325	2	1u4cA	4.4	14	340
1u5hA_9_221	P9WPE1	4.1.0.0	9_29,30_60,61_86,87_105,106_128,129_175,176_204,205_221	8	25.62	135_155	1	1u5hA	4.1	9	221
1u6gC_5_1189	Q86VP6	3.3.0.0	5_42,43_80,81_125,126_169,170_207,208_249,250_284,285_365,366_431,432_472,473_509,510_559,560_605,606_643,644_684,685_731,732_770,771_813,814_854,855_887,888_921,922_965,966_998,999_1037,1038_1101,1102_1134,1135_1189	27	42.89	1063_1076	1	1u6gC	3.3	5	1189
1uw4B_769_986	Q9HAU5	3.3.0.0	769_801,802_837,838_884,885_934,935_986	5	42.6		0	1uw4B	3.3	769	986
1uynX_819_1084	Q8GKS5	4.2.0	819_857,856_896,897_947,948_999,1000_1056,1057_1084	6	43.67		0	1uynX	4.2	819	1084
1uypA_13_257	O33833	4.4.2.4	13_70,71_132,133_188,189_238,239_257	5	48.0		0	1uypA	4.4	13	257
1v0eE_328_757	Q04830	4.4.0.0	328_383,384_522,523_579,580_623,624_691,692_757	6	70.67	424_511	1	1v0eE	4.4	328	757
1v3bA_190_569	Q6WJ03	4.4.0.0	190_254,255_309,310_409,410_480,481_526,527_569	6	62.33	272_284,305_320,351_375	3	1v3bA	4.4	190	569
1v8eA_9_224	Q53W25	4.1.0	9_37,38_94,95_124,125_146,147_165,165_187,188_209,210_224	8	26.12		0	1v8eA	4.1	9	224
1vcvB_1_208	Q8ZXK7	4.1.0.0	1_31,32_48,49_80,81_114,115_142,143_185,186_208	7	28.71	152_161	1	1vcvB	4.1	1	208
1ve6A_23_321	Q9YBQ2	4.4.0.0	23_63,64_111,112_150,151_194,195_244,245_282,283_321	7	41.71	235_244	1	1ve6A	4.4	23	321
1vk9A_35_103	Q9X1J4	3.2.0	35_59,60_81,82_103	3	22.0		0	1vk9A	3.2	35	103
1vkdD_41_313	Q9X0V2	4.4.2.4	41_103,104_150,151_211,212_280,281_313	5	53.6		0	1vkdD	4.4	41	313
1vkfA_4_172	Q9X1F0	4.1.0.0	4_18,19_44,45_72,73_91,92_117,118_137,138_160,161_172	8	20.12		0	1vkfA	4.1	4	172
1vlwA_12_203	Q9WXS1	4.1.1.2	12_37,38_63,64_84,85_106,107_125,126_151,152_173,174_203	8	23.0		0	1vlwA	4.1	12	203
1vqtA_1_198	Q9WYG7	4.1.0.0	1_22,23_47,48_71,72_95,96_126,127_142,143_174,175_198	8	23.75		0	1vqtA	4.1	1	198
1vrdA_40_442	Q9X168	4.1.0	40_62,63_216,217_239,240_268,269_289,290_330,331_352,353_442	8	49.38	197_216,363_416	2	1vrdA	4.1	40	442
1w3bA_16_383	O15294	3.3.2.1	16_43,44_77,78_111,112_145,146_179,180_213,214_247,248_281,282_315,316_349,350_383	11	32.45		0	1w3bA	3.3	16	383
1w63B_13_533	P52303	3.3.2.2	13_43,44_79,80_113,114_151,152_190,191_228,229_266,267_313,314_345,346_384,385_421,422_455,456_493,494_533	14	36.21		0	1w63B	3.3	13	533
1w9cA_742_1027	O14980	3.3.0.0	742_796,797_840,841_885,886_937,938_989,990_1027	6	46.67	957_966	1	1w9cA	3.3	742	1027
1wbiA_8_120	P56732	4.2.0.0	8_24,25_56,57_85,86_120	4	27.25	35_46,99_110	2	1wbiA	4.2	8	120
1wdyA_21_297	Q05823	3.3.1.1	21_57,58_89,90_124,125_167,168_198,199_238,239_272,273_297	8	33.62		0	1wdyA	3.3	21	297
1wm5A_2_152	P19878	3.3.0.0	2_36,37_69,70_103,104_152	4	36.75	106_119	1	1wm5A	3.3	2	152
1wy6A_7_167	Q970G9	3.3.0.0	7_39,40_74,75_107,108_140,141_167	5	31.2		0	1wy6A	3.3	7	167
1x7fA_4_241	Q81HJ5	4.1.0.0	4_30,31_64,65_94,95_117,118_142,143_176,177_221,222_241	8	28.75		0	1x7fA	4.1	4	241
1xeuA_76_219	P71451	3.2.1.1	76_87,88_109,110_131,132_152,153_174,175_196,197_219	7	19.57		0	1xeuA	3.2	76	219
1xi3A_9_207	Q8U192	4.1.0.0	9_32,33_63,64_79,80_98,99_121,122_155,156_176,177_207	8	23.88		0	1xi3A	4.1	9	207
1xipA_42_379	P40477	4.4.0.0	42_85,86_124,125_162,163_200,214_271,272_323,335_379	7	43.86	64_81,201_213,234_244,267_276,324_334	5	1xipA	4.4	42	379
1xksA_84_475	Q8WUM0	4.4.0.0	84_147,148_200,201_245,246_337,338_390,391_449,450_475	7	55.0	87_103,131_137,312_337,398_403	4	1xksA	4.4	84	475
1xm3B_15_237	O31618	4.1.0.0	15_38,39_61,62_96,97_128,129_151,152_180,181_201,202_237	8	26.88		0	1xm3B	4.1	15	237
1xm9A_258_677	Q13835	3.3.3.1	258_299,300_343,344_399,400_445,446_539,540_586,587_627,628_677	8	51.5	471_513	1	1xm9A	3.3	258	677
1xnfA_58_263	P0AFB1	3.3.0.0	58_93,94_128,129_162,163_196,197_224,225_263	6	33.33		0	1xnfA	3.3	58	263
1xqrB_85_350	Q9NZL4	3.3.0.0	85_132,133_175,176_219,220_260,261_303,304_350	6	43.33		0	1xqrB	3.3	85	350
1xuzA_21_274	Q57265	4.1.0.0	21_48,49_104,105_124,125_147,148_174,175_205,206_229,230_274	8	30.75	58_86,238_249	2	1xuzA	4.1	21	274
1xvgC_18_86	P18798	3.1.0.0	18_34,35_52,53_68,69_86	4	16.25		0	1xvgC	3.1	18	86
1xwdC_27_241	P23945	3.2.1.1	27_46,47_72,73_97,98_122,123_142,143_172,173_194,195_218,219_241	9	22.89		0	1xwdC	3.2	27	241
1xx1A_5_268	Q8I914	4.1.0	5_29,30_86,87_127,128_160,161_192,193_225,226_245,246_268	8	32.0	41_62	1	1xx1A	4.1	5	268
1yadA_1_200	P25053	4.1.0.0	1_27,28_55,56_92,93_150,151_170,171_200	6	32.33		0	1yadA	4.1	1	200
1ycsB_327_453	Q13625	3.3.0	327_359,360_392,393_426,427_453	4	30.75		0	1ycsB	3.3	327	453
1ydnD_6_261	Q8YEF2	4.1.0.0	6_41,42_73,74_94,95_134,135_170,171_201,202_226,227_261	8	31.0	12_20,142_152,239_247	3	1ydnD	4.1	6	261
1yiqA_67_567	Q4W6G0	4.4.0.0	67_113,114_158,159_235,236_302,303_346,394_473,474_518,519_567	8	55.75	97_113,201_234,254_274,347_393,411_452,539_559	6	1yiqA	4.4	67	567
1ympA_118_237	Q01705	3.3.0.0	118_150,151_183,184_216,217_237	4	29.0		0	1ympA	3.3	118	237
1ymyB_55_324	P0AF18	4.1.0	55_91,92_127,128_165,166_189,190_212,213_241,242_267,268_324	8	32.75		0	1ymyB	4.1	55	324
1yp2C_319_403	P23509	3.1.0.0	319_334,335_350,351_367,368_403	4	20.25	368_392	1	1yp2C	3.1	319	403
1yrzA_1014_1306	Q9K6P5	4.4.2.4	1014_1076,1077_1129,1130_1187,1188_1245,1246_1306	5	57.6		0	1yrzA	4.4	1014	1306
1yvpB_51_363	P42700	3.3.0.0	51_83,84_120,121_159,160_191,192_222,223_252,253_277,278_319,320_363	9	33.78		0	1yvpB	3.3	51	363
1ywtA_1_209	P31947	3.3.0.0	1_34,35_112,113_163,164_209	4	51.25		0	1ywtA	3.3	1	209
1yx1B_5_251	Q9I1L3	4.1.0.0	5_35,36_63,64_96,97_122,123_155,156_182,183_220,221_251	8	29.88	190_202	1	1yx1B	4.1	5	251
1z1wA_489_780	O93655	3.3.0.0	489_522,523_558,559_598,599_633,634_663,664_694,695_739,740_780	8	35.5		0	1z1wA	3.3	489	780
1z2cB_133_332	O08808	3.3.0.0	133_176,177_229,230_282,283_332	4	49.0		0	1z2cB	3.3	133	332
1z3hA_2_959	P33307	3.3.0.0	2_33,34_78,79_117,118_161,162_218,219_276,277_322,323_392,393_451,452_490,491_528,529_588,589_630,631_676,677_717,718_750,751_794,795_844,845_892,893_916,917_931,932_959	22	42.55	244_253,349_374,436_449,795_804,893_916	5	1z3hA	3.3	2	959
1z4wA_150_565	P04850	4.4.0.0	150_219,220_276,277_380,381_436,437_515,516_565	6	68.33	247_253,313_347,445_449,471_475	4	1z4wA	4.4	150	565
1zb6A_3_287	Q4R2T2	4.1.0.0	3_67,68_130,131_184,185_235	4	57.25		0	1zb6A	4.1	3	287
1zcoB_25_260	Q8U0A9	4.1.0.0	25_51,52_88,89_107,108_130,131_158,159_193,194_221,222_260	8	28.5		0	1zcoB	4.1	25	260
1zhzA_115_296	P35844	4.2.1.2	115_176,177_241,242_296	3	59.67		0	1zhzA	4.2	115	296
1ziwA_34_658	O15455	3.2.1.1	34_51,52_75,76_99,100_122,123_146,147_170,171_196,197_221,222_247,248_274,275_297,298_321,322_354,355_379,380_406,407_431,432_456,457_480,481_506,507_530,531_561,562_586,587_609,610_635,636_658	25	24.0		0	1ziwA	3.2	34	658
1znnB_18_258	Q5L3Y2	4.1.0.0	18_40,41_74,75_98,99_121,122_144,145_204,205_230,231_258	8	29.12	168_204	1	1znnB	4.1	18	258
1zvcA_22_153	Q9LS03	4.2.0	22_67,68_101,102_130,131_153	4	32.0		0	1zvcA	4.2	22	153
2aepA_117_462	Q9DL16	4.4.2.2	117_176,177_222,223_272,273_322,323_402,403_462	6	56.67		0	2aepA	4.4	117	462
2aglA_86_419	P84888	4.4.0.0	86_121,122_176,177_223,224_273,274_314,315_376,377_419	7	46.71		0	2aglA	4.4	86	419
2ajaA_56_341	Q5ZSV0	3.3.0.0	56_90,91_121,122_159,160_194,195_222,223_269,270_309,310_341	8	34.75	250_267	1	2ajaA	3.3	56	341
2aw6A_73_286	Q04114	3.3.0.0	73_105,106_145,146_178,179_226,227_268,269_286	6	34.67		0	2aw6A	3.3	73	286
2b0oE_548_681	Q8TDY4	3.3.0	548_575,576_617,618_654,655_681	4	32.5		0	2b0oE	3.3	548	681
2b0rA_49_167	Q5CS32	3.1.0.0	49_68,69_87,88_107,108_125,126_145,146_167	6	18.83		0	2b0rA	3.1	49	167
2b6cA_49_213	Q82ZI8	3.3.0.0	49_83,84_117,118_155,156_186,187_213	5	32.0		0	2b6cA	3.3	49	213
2b7mC_73_622	P19658	3.3.0.0	73_125,126_193,194_264,265_326,327_419,420_496,497_570,571_622	8	67.75	155_174,395_419	2	2b7mC	3.3	73	622
2bdqA_2_202	Q8DYB9	4.1.0.0	2_23,24_55,56_90,91_118,119_148,149_179,180_202	7	27.71		0	2bdqA	4.1	2	202
2biwA_48_474	P74334	4.4.0.0	48_133,134_180,181_237,238_299,300_368,369_423,424_474	7	60.0	54_73,95_133,253_278,323_345	4	2biwA	4.4	48	474
2bkuB_50_839	Q06142	3.3.2.2	71_106,107_144,145_190,191_235,236_276,277_337,338_379,380_422,423_465,466_511,512_558,559_608,609_652,653_690,691_736,737_788,789_839	17	44.24	211_218	1	2bkuB	3.3	50	839
2bleA_49_320	P36959	4.1.0.0	49_72,73_98,99_123,124_150,151_173,174_214,215_236,236_320	8	33.12	182_195,242_300	2	2bleA	4.1	49	320
2bm4A_2_142	O50390	3.1.1.3	2_21,22_42,43_62,63_82,83_102,103_122,123_142	7	19.14		0	2bm4A	3.1	2	142
2clpB_39_335	O95154	4.1.0.0	39_68,69_100,101_135,136_165,166_193,194_220,221_312,313_335	8	36.12	229_289	1	2clpB	4.1	39	335
2cu0A_50_442	O58045	4.1.0	50_72,73_94,220_242,243_269,270_289,290_329,330_352,353_442	8	32.5	95_219,295_310,360_420	3	2cu0A	4.1	50	442
2czvB_8_188	O59543	4.1.0.0	8_28,29_54,55_76,77_98,99_124,125_162,163_188	7	24.86		0	2czvB	4.1	8	188
2db0A_20_228	O58277	3.3.2.2	20_44,45_82,83_119,120_157,158_193,194_228	6	33.83		0	2db0A	3.3	20	228
2dbaA_27_131	Q9H3U1	3.3.0	27_59,60_97,98_131	3	34.0		0	2dbaA	3.3	27	131
2dg1A_46_314	Q99QV3	4.4.0.0	46_84,85_135,136_182,183_230,231_280,281_314	6	43.83	272_280,300_306	2	2dg1A	4.4	46	314
2dvwA_8_229	Q9Z2X2	3.3.1.1	8_39,40_72,73_105,106_138,139_171,172_204,205_229	7	30.71		0	2dvwA	3.3	8	229
2dw7C_131_342	Q89FH0	4.1.0.0	131_160,161_187,188_217,218_243,244_267,268_296,297_325,326_342	8	25.5		0	2dw7C	4.1	131	342
2e2eA_70_178	Q8X5S3	3.3.0	70_105,106_140,141_178	3	35.33		0	2e2eA	3.3	70	178
2e68A_15_297	Q4D3W2	4.1.0.0	15_39,40_93,94_122,123_160,161_186,187_243,244_267,268_297	8	34.38	47_72,196_221	2	2e68A	4.1	15	297
2eawA_65_290	P11172	4.1	65_89,90_118,119_149,150_174,175_207,208_223,224_256,257_290	8	27.25	142_148,235_243	2	2eawA	4.1	65	290
2ecfA_37_467	P95782	4.4.3.2	37_81,82_149,150_191,192_280,281_331,332_376,377_425,426_467	8	52.88		0	2ecfA	4.4	37	467
2ekcB_16_261	O67502	4.1.1.4	16_45,46_92,93_124,125_148,149_170,171_207,208_227,228_261	8	29.75	61_74	1	2ekcB	4.1	16	261
2ellA_25_148	Q92688	3.2.0	25_49,50_71,72_95,96_120,121_148	5	23.8		0	2ellA	3.2	25	148
2f09A_25_75	P28224	4.2.0	25_45,46_61,62_75	3	16.0		0	2f09A	4.2	25	75
2f4eA_42_159	Q9LDC0	4.2.0	42_68,69_102,121_159	3	32.33	103_120,128_145	2	2f4eA	4.2	42	159
2f9cA_60_315	A0A0H2WQ05	3.1.0.0	60_78,79_96,97_113,114_130,131_158,159_175,176_192,193_214,215_238,239_256,257_275,276_293,294_315	13	18.69		0	2f9cA	3.1	60	315
2fawB_17_238	O81226	4.4.0.0	17_61,62_103,104_151,152_189,190_238	5	43.4	190_200	1	2fawB	4.4	17	238
2fbnA_31_154	Q8I4V8	3.3.0.0	31_70,71_120,121_154	3	40.33	71_76	1	2fbnA	3.3	31	154
2fi7B_33_238	Q9HXJ2	3.3.2.1	33_69,70_103,104_136,137_173,174_207,208_238	6	33.33		0	2fi7B	3.3	33	238
2fo1E_1049_1297	P14585	3.3.1.1	1049_1085,1086_1118,1119_1148,1149_1204,1205_1232,1233_1265,1266_1297	7	34.57	1191_1204	1	2fo1E	3.3	1049	1297
2fp8A_55_333	P68175	4.4.0.0	55_103,104_148,149_210,211_252,253_309,310_333	6	45.5	85_102,141_146,175_183	3	2fp8A	4.4	55	333
2ft3A_37_321	P21809	3.2.1.1	37_57,58_81,82_105,106_126,127_150,151_175,176_196,197_220,221_244,245_267,268_297,298_321	12	22.75		0	2ft3A	3.2	37	321
2fv2A_3_267	Q92600	3.3	3_34,35_89,90_135,136_176,177_225,226_267	6	43.17		0	2fv2A	3.3	3	267
2gbfA_56_498	P14740	4.4.3.2	56_97,98_151,152_189,190_294,295_351,352_401,402_455,456_498	8	54.38	198_205,233_253,288_293,422_426	4	2gbfA	4.4	56	498
2ggeA_123_324	O06741	4.1	123_156,157_185,186_212,213_238,239_261,262_288,289_324	7	27.86		0	2ggeA	4.1	123	324
2ggoA_232_381	Q975F9	3.1.1.2	232_249,250_267,268_285,286_302,303_319,320_361,362_381	7	20.43	335_355	1	2ggoA	3.1	232	381
2gopA_15_338	Q8U3Y3	4.4.0.0	15_61,62_103,104_174,175_217,218_262,263_299,300_338	7	45.29		0	2gopA	4.4	15	338
2gtqA_648_867	Q9JYV4	3.3.0	648_691,692_722,723_757,758_798,799_832,833_867	6	35.67		0	2gtqA	3.3	648	867
2gzxA_3_236	A0A0H3JV42	4.1.1.5	3_31,32_55,56_86,87_123,124_149,150_170,171_198,199_236	8	28.25		0	2gzxA	4.1	3	236
2h6rA_17_216	Q58923	4.1.1.1	17_40,41_61,62_96,97_118,119_155,156_179,180_216	7	27.57		0	2h6rA	4.1	17	216
2h9aA_93_314	Q3ACS3	4.1.0	93_128,129_157,158_179,180_200,201_227,228_254,255_288,289_314	8	26.75		0	2h9aA	4.1	93	314
2hbvB_6_288	Q83V25	4.1.0	6_73,74_114,115_143,144_173,174_223,224_264,265_288	7	39.43	11_56,228_256	2	2hbvB	4.1	6	288
2hr2A_2_135	Q8KAL8	3.3.0.0	2_49,50_90,91_135	3	43.67		0	2hr2A	3.3	2	135
2hyeC_77_484	Q13619	3.3.0.0	77_128,129_206,207_255,256_314,315_354,355_402,403_444,445_484	8	50.0		0	2hyeC	3.3	77	484
2i2oA_9_184	Q5EAQ1	3.3.0.0	9_46,47_96,97_141,142_184	4	43.0		0	2i2oA	3.3	9	184
2i5qA_166_344	P77215	4.1.0	166_185,186_220,221_247,248_269,270_296,297_318,319_344	7	24.57		0	2i5qA	4.1	166	344
2iaeE_41_360	Q13362	3.3.0.0	41_85,86_150,151_193,194_236,237_278,279_315,316_360	7	44.71	55_62,106_126	2	2iaeE	3.3	41	360
2id5A_15_348	Q96FE5	3.2.1.1	15_35,36_59,60_83,84_107,108_131,132_155,156_179,180_203,204_226,227_251,252_275,276_299,300_323,324_348	14	22.86		0	2id5A	3.2	15	348
2ifuB_4_244	Q5BJK3	3.3.2.1	4_49,50_91,92_128,129_167,168_208,209_244	6	39.17		0	2ifuB	3.3	4	244
2ilrA_281_535	Q9HB96	3.3.0.0	281_320,321_355,356_394,395_429,430_463,464_504,505_535	7	35.43		0	2ilrA	3.3	281	535
2inuA_95_444	Q3SAG3	3.1.0.0	95_119,120_178,179_213,214_235,236_258,259_282,283_305,306_329,330_367,368_401,402_426,427_444	12	28.17	125_149,157_161,169_174,189_200,340_356,379_389	6	2inuA	3.1	95	444
2is9A_72_238	Q12395	3.3.0	72_101,102_137,160_196,197_238	4	35.25	138_159	1	2is9A	3.3	72	238
2iw3A_83_321	P16521	3.3.0	83_123,124_164,165_204,205_238,239_277,278_321	6	38.83		0	2iw3A	3.3	83	321
2iwvA_7_280	P76045	4.2.1.1	7_42,43_82,83_125,126_164,165_203,204_247,248_280	7	38.14		0	2iwvA	4.2	7	280
2j04A_11_375	Q12308	4.4.0.0	11_61,62_128,129_176,177_224,225_262,263_304,305_375	7	51.14	305_318	1	2j04A	4.4	11	375
2j04B_298_674	Q06339	4.4.1	298_365,366_424,425_466,467_516,517_555,556_644,645_674	7	52.86	400_413,605_640	2	2j04B	4.4	298	674
2j7gA_11_441	Q08638	4.1.0.0	11_74,75_113,114_159,160_215,216_288,289_346,347_391,392_441	8	52.88	17_55,81_93,122_138,166_185,259_286,310_326,356_366,400_428	8	2j7gA	4.1	11	441
2jmbA_7_79	A9CH91	4.2.0	7_24,25_39,40_59,67_79	4	15.5	60_66	1	2jmbA	4.2	7	79
2k0lA_19_191	P24017	4.2.0	19_64,65_105,106_154,153_191	4	42.75	30_51,76_91,122_137,165_182	4	2k0lA	4.2	19	191
2kbxA_2_159	Q13418	3.3.1.1	2_35,36_68,69_101,102_134,135_159	5	30.6		0	2kbxA	3.3	2	159
2km4A_2_135	Q05543	3.3.0	2_32,33_68,69_99,100_135	4	32.5		0	2km4A	3.3	2	135
2ktsA_12_112	P52644	4.2.0	12_36,37_56,57_97,98_106,107_112	5	19.2	63_89	1	2ktsA	4.2	12	112
2la7A_26_144	Q142Q8	4.2.0	26_63,64_83,84_126,127_144	4	28.75	38_48,99_111	2	2la7A	4.2	26	144
2mhkA_27_227	P45464	3.3.0.0	27_51,52_87,88_124,125_160,161_191,192_227	6	32.5		0	2mhkA	3.3	27	227
2ml1A_8_90	Q9ZFH0	3.1.0	8_25,26_43,44_73,74_90	4	19.75	60_70	1	2ml1A	3.1	8	90
2mr3A_5_241	Q04062	3.3.0	5_36,37_73,74_118,119_163,164_205,206_241	6	38.5		0	2mr3A	3.3	5	241
2n3dA_39_136	Q9A753	3.1.0.0	39_54,55_70,71_87,88_101,102_118,119_136	6	15.33		0	2n3dA	3.1	39	136
2npoA_75_182	Q0P9D1	3.1.1.2	75_92,93_112,113_130,131_148,149_166,167_182	6	17.0		0	2npoA	3.1	75	182
2nv9B_41_247	Q84527	4.1.0.0	41_64,65_83,84_108,109_128,129_169,170_208,209_247	7	28.57	218_226	1	2nv9B	4.1	41	247
2nx9A_9_260	Q6A1F6	4.1.0	9_45,46_81,82_115,116_141,142_173,174_202,203_227,228_260	8	30.5		0	2nx9A	4.1	9	260
2o56D_127_341	Q8ZKY6	4.1.0.0	127_166,167_214,215_240,241_264,265_287,288_315,316_341	7	29.71		0	2o56D	4.1	127	341
2o7qA_94_319	Q9SQT8	4.1.0.0	94_120,121_148,149_182,183_206,207_237,238_264,265_284,285_319	8	27.25		0	2o7qA	4.1	94	319
2oczA_2_223	P63590	4.1.0.0	2_26,27_55,56_90,91_110,111_139,140_171,172_195,196_223	8	26.75		0	2oczA	4.1	2	223
2odlA_95_434	Q48031	3.1.0.0	95_117,118_142,143_164,165_206,207_226,227_268,269_287,288_316,317_342,343_380,381_404,405_434	12	27.33	172_194,236_254,289_295,318_322,344_347,356_367,382_386,407_415	8	2odlA	3.1	95	434
2oejA_141_386	Q5L1E2	4.1.0.0	141_170,171_208,209_234,235_259,260_295,296_330,331_353,354_386	8	29.75		0	2oejA	4.1	141	386
2of3A_649_867	G5EEM5	3.3.0.0	649_677,678_725,726_764,765_800,801_838,839_867	6	35.5		0	2of3A	3.3	649	867
2ofjB_126_286	P29208	4.1.0.0	126_153,154_185,186_207,208_224,225_257,258_286	6	25.83		0	2ofjB	4.1	126	286
2ojhA_19_273	Q8UEU8	4.4.0.0	19_40,41_82,83_125,126_171,172_213,214_273	6	41.5		0	2ojhA	4.4	19	273
2olaA_122_291	A0A0H3KH80	4.1.0	122_142,143_166,167_191,192_215,216_238,239_265,266_291	7	23.29		0	2olaA	4.1	122	291
2ondA_242_513	Q99LI7	3.3.0.0	242_288,289_333,334_370,371_404,405_441,442_478,479_513	7	37.86		0	2ondA	3.3	242	513
2oojA_4_132	Q8EGL1	4.2.0	4_39,40_74,75_103,110_132	4	29.75	104_109	1	2oojA	4.2	4	132
2oqhA_131_317	Q9F3A5	4.1.0.0	131_165,166_192,193_219,220_242,243_264,265_292,293_317	7	25.71		0	2oqhA	4.1	131	317
2oqyH_132_312	Q8EMJ9	4.1.0.0	132_159,160_187,188_218,219_242,243_263,264_290,291_312	7	24.86		0	2oqyH	4.1	132	312
2oswB_57_406	O33853	4.1.0	57_90,91_128,129_224,225_267,268_297,298_347,348_377,378_406	8	42.75	62_74,97_104,137_198	3	2oswB	4.1	57	406
2otdC_9_230	A0A0H2V2B5	4.1.0.0	9_36,37_109,110_141,142_164,165_186,187_207,208_230	7	30.71	47_95	1	2otdC	4.1	9	230
2ovrB_2384_2701	Q969H0	4.4.1.1	2384_2420,2421_2463,2464_2500,2501_2540,2541_2583,2584_2623,2624_2670,2670_2701	8	38.88		0	2ovrB	4.4	2384	2701
2ovsA_6_108	O85638	4.2.0	6_27,28_46,47_76,84_108	4	23.0	59_68,77_83	2	2ovsA	4.2	6	108
2ox1A_1_196	O30011	4.1.0.0	1_19,20_37,38_73,74_89,90_117,118_143,144_166,167_196	8	23.5		0	2ox1A	4.1	1	196
2oztA_110_293	Q8DJP8	4.1.0	110_131,132_160,161_189,190_215,216_238,239_265,266_293	7	25.29		0	2oztA	4.1	110	293
2p0oA_1_238	Q831R3	4.1.0	1_29,30_61,62_91,92_111,112_137,138_169,170_214,215_238	8	28.75	176_196	1	2p0oA	4.1	1	238
2p4oA_33_297	B2J846	4.4.0.0	33_69,70_116,117_159,160_212,213_253,254_297	6	43.17		0	2p4oA	4.4	33	297
2p58C_4_96	O68690	3.3.0	4_35,36_65,66_96	3	30.0		0	2p58C	3.3	4	96
2p9wA_37_343	Q6WIF3	4.4.2	37_84,85_144,159_208,209_254,255_305,306_343	6	47.83	143_158,326_334	2	2p9wA	4.4	37	343
2pgeA_152_339	Q6ARP5	4.1.0.0	152_178,179_208,209_236,237_259,260_286,287_313,314_339	7	25.86		0	2pgeA	4.1	152	339
2pl2A_28_207	Q72L02	3.3.2.1	28_61,62_93,94_140,141_173,174_207	5	35.0	116_120	1	2pl2A	3.3	28	207
2pm9A_11_329	P38968	4.4.1.1	11_63,64_109,110_161,162_210,211_258,259_302,303_329	7	44.57		0	2pm9A	4.4	11	329
2pmqA_134_326	Q0FPQ4	4.1.0.0	134_158,159_188,189_214,215_237,238_260,261_288,289_315,316_326	8	23.12		0	2pmqA	4.1	134	326
2porA_1_301	P31243	4.2.0	1_36,37_66,67_126,127_159,160_193,194_241,242_272,273_301	8	36.62	48_57,76_114,208_225	3	2porA	4.2	1	301
2pp0B_163_345	Q8ZL58	4.1.0.0	163_192,193_222,223_248,249_273,274_296,297_323,324_345	7	25.14		0	2pp0B	4.1	163	345
2prnA_1_289	P39767	4.2.0.0	1_40,41_75,76_138,139_172,173_202,203_232,233_263,264_289	8	35.12	84_130	1	2prnA	4.2	1	289
2pygB_35_361	Q44493	3.1.0.0	35_58,59_91,92_117,118_149,150_173,174_196,197_220,221_250,251_273,274_300,301_337,338_361	12	26.25	126_131,227_233,306_319	3	2pygB	3.1	35	361
2pziA_464_746	P9WI73	3.3.0	464_500,501_533,534_567,568_601,602_636,637_672,673_728,729_746	8	34.38	700_707	1	2pziA	3.3	464	746
2q03A_14_137	Q12ML0	4.2.0	14_45,46_78,79_113,114_137	4	30.0		0	2q03A	4.2	14	137
2q7fA_57_224	O34452	3.3.0.0	57_90,91_124,125_158,159_192,193_224	5	32.6		0	2q7fA	3.3	57	224
2qe8A_18_332	Q3M5E0	4.4.0.0	18_67,68_120,121_195,196_247,248_285,286_332	6	51.5	162_193,223_239,309_324	3	2qe8A	4.4	18	332
2qf7B_541_800	Q2K340	4.1.0	541_579,580_614,615_675,676_713,714_743,744_768,769_800	7	36.14	587_598	1	2qf7B	4.1	541	800
2qfcA_71_270	Q3EZ40	3.3.0.0	71_107,108_150,151_191,192_230,231_270	5	39.0		0	2qfcA	3.3	71	270
2qjgA_27_260	Q57843	4.1.0.0	27_60,61_80,81_114,115_147,148_181,182_204,205_232,233_260	8	28.25		0	2qjgA	4.1	27	260
2qk1A_324_559	P46675	3.3.0.0	324_363,364_408,409_454,455_491,492_533,534_559	6	38.33		0	2qk1A	3.3	324	559
2qkxA_271_389	P9WMN3	3.1.1.2	271_288,289_306,307_323,324_339,340_357,358_374,375_389	7	16.0		0	2qkxA	3.1	271	389
2qlyA_294_633	O43451	4.1.0	294_322,323_359,360_438,439_522,523_536,537_567,568_596,597_633	8	41.5	327_340,368_414,444_498,605_614	4	2qlyA	4.1	294	633
2qmiA_368_447	Q9V2D6	4.2.0	368_386,387_411,412_433,434_447	4	19.0		0	2qmiA	4.2	368	447
2qomA_1039_1300	Q7BSW5	4.2.0	1039_1071,1072_1115,1116_1162,1163_1217,1218_1269,1270_1300	6	42.67		0	2qomA	4.2	1039	1300
2qv3A_356_699	Q48245	3.1.0.0	356_384,385_411,412_448,449_469,470_494,495_511,512_539,540_566,567_588,589_619,620_640,641_678,679_699	13	25.46	667_677,683_690	2	2qv3A	3.1	356	699
2qxvA_95_432	Q921E6	4.4.1.1	95_145,146_191,192_237,238_300,301_354,355_404,405_432	7	47.29	265_288	1	2qxvA	4.4	95	432
2qy1B_88_300	Q8P6Z9	3.1.0.0	88_109,110_137,138_176,177_200,201_230,231_253,254_275,276_300	8	25.62	165_172,210_214	2	2qy1B	3.1	88	300
2qygD_166_408	Q6ND47	4.1.0.0	166_195,196_233,234_259,260_283,284_317,318_352,353_377,378_408	8	29.38		0	2qygD	4.1	166	408
2qzaA_196_304	Q8ZNR3	3.1.0.0	196_226,227_246,247_266,267_288,289_304	5	20.8	207_210	1	2qzaA	3.1	196	304
2r17C_501_779	Q96QK1	3.3.0.0	501_549,550_596,597_641,642_679,680_738,739_779	6	45.5		0	2r17C	3.3	501	779
2ra8A_80_333	Q64V53	3.2.0.0	80_110,111_142,143_175,176_196,197_222,223_255,256_282,283_310,311_333	9	27.22		0	2ra8A	3.2	80	333
2rfaA_47_238	Q91WD2	3.3.1.1	47_78,79_117,118_162,163_195,196_238	5	37.4	102_108,149_153	2	2rfaA	3.3	47	238
2rfmA_32_188	Q978J0	3.3.1.1	32_64,65_97,98_130,131_163,164_188	5	30.4		0	2rfmA	3.3	32	188
2rijA_240_314	Q0P823	3.1.1.2	240_256,257_272,273_299,300_314	4	17.75	280_290	1	2rijA	3.1	240	314
2uveB_243_603	O68975	3.1.0.0	243_330,331_352,353_379,380_401,402_434,435_461,462_492,493_536,537_565,566_587,588_603	11	31.82	271_330,412_418,545_548	3	2uveB	3.1	243	603
2uvkB_9_349	P39371	4.4.2.1	9_54,55_110,111_189,190_242,243_306,307_349	6	55.83	127_166,260_285	2	2uvkB	4.4	9	349
2uy1A_14_417	Q8SWC5	3.3.0.0	14_44,45_80,81_121,122_170,171_211,212_243,244_281,282_314,315_352,353_382,383_417	11	35.73		0	2uy1A	3.3	14	417
2v70A_515_685	O94813	3.2.1.1	515_535,536_560,561_585,586_608,609_632,633_657,658_685	7	23.43		0	2v70A	3.2	515	685
2vbmA_209_549	Q9XJP3	3.1.0.0	209_232,233_260,261_293,294_315,316_338,339_377,378_399,400_432,433_465,466_485,486_508,509_527,528_549	13	25.23		0	2vbmA	3.1	209	549
2vduB_9_398	Q03774	4.4.0.0	9_45,46_147,148_193,194_238,239_279,280_352,353_398	7	54.71	46_101,280_309	2	2vduB	4.4	9	398
2vgbA_89_431	P30613	4.1.0	89_112,113_151,152_281,282_308,309_331,332_366,367_400,401_431	8	41.88	158_262,337_343,374_379,405_410	4	2vgbA	4.1	89	431
2vglA_25_589	P18484	3.3.2.2	25_71,72_105,106_140,141_183,184_217,218_271,272_322,323_359,360_398,399_436,437_473,474_513,514_552,553_589	14	39.36		0	2vglA	3.3	25	589
2vpjA_280_560	Q53G59	4.4.2.1	280_317,318_368,369_414,415_461,462_509,510_560	6	45.83		0	2vpjA	4.4	280	560
2vq2A_34_242	Q9JZ41	3.3.0.0	34_68,69_102,103_138,139_173,174_205,206_242	6	33.83		0	2vq2A	3.3	34	242
2vqiA_147_637	P07110	4.2.0.0	147_181,182_222,223_336,337_369,370_396,397_435,436_483,484_517,518_549,550_576,577_608,609_637	12	39.92	254_336,450_460	2	2vqiA	4.2	147	637
2vsmA_205_603	Q9IH62	4.4.0.0	205_272,273_336,337_431,432_482,483_551,552_603	6	65.5	373_398,483_504	2	2vsmA	4.4	205	603
2vvzA_344_785	P62575	4.4.2.3	344_411,412_553,554_620,621_695,696_785	5	87.4	437_534,554_559,621_641	3	2vvzA	4.4	344	785
2vxgA_1230_1350	Q9VKK1	3.3.0	1230_1267,1268_1304,1305_1350	3	39.33		0	2vxgA	3.3	1230	1350
2w7zA_25_184	Q837D8	3.1.1.3	25_45,46_65,66_84,85_104,105_124,125_144,145_164,165_184	8	19.0		0	2w7zA	3.1	25	184
2wg4B_227_584	Q96QV1	4.4.0.0	227_275,276_350,351_431,432_490,491_550,551_584	6	58.67	375_382	1	2wg4B	4.4	227	584
2wjqA_1_215	P69856	4.2.0	1_29,30_65,66_100,101_143,144_180,181_215	6	34.83	115_123,194_202	2	2wjqA	4.2	1	215
2wlcA_13_173	Q93S40	3.1.1.2	13_34,35_56,57_77,78_98,99_137,138_155,156_173	7	22.0	117_137	1	2wlcA	3.1	13	173
2wnwA_64_332	Q9KIJ7	4.1.0	64_115,116_162,163_208,209_244,245_273,274_304,305_332	7	37.43	99_114,147_160,296_301	3	2wnwA	4.1	64	332
2wpvC_11_289	Q12125	3.3.0.0	11_48,49_87,88_129,130_161,162_201,202_257,258_289	7	38.86	225_242	1	2wpvC	3.3	11	289
2wviA_57_220	O60566	3.3.0.0	57_89,90_133,134_166,167_220	4	40.0		0	2wviA	3.3	57	220
2x19B_22_953	O94829	3.3.0.0	22_69,70_114,115_160,161_215,216_251,252_300,301_352,353_411,412_462,463_501,502_542,543_581,582_629,630_697,698_740,741_783,784_828,829_877,878_916,917_953	20	45.6		0	2x19B	3.3	22	953
2x3hA_56_342	O09496	3.1.0.0	56_73,74_99,100_128,129_152,153_186,187_211,212_236,237_260,261_287,288_319,320_342	11	25.09		0	2x3hA	3.1	56	342
2x4mA_12_293	P17811	4.2.0	12_62,63_122,123_185,186_236,237_293	5	55.4		0	2x4mA	4.2	12	293
2x6fA_313_560	Q9W1M7	3.3.0	313_342,343_374,375_408,409_560	4	61.0	409_532	1	2x6fA	3.3	313	560
2xbgA_57_341	Q8DI95	4.4.0.0	57_99,100_137,138_178,179_222,223_269,270_314,315_341	7	39.71	260_269,306_311	2	2xbgA	4.4	57	341
2xcbA_33_136	Q9I325	3.3.0.0	33_68,69_102,103_136	3	33.67		0	2xcbA	3.3	33	136
2xe4A_98_446	Q4QHU7	4.4.2.5	98_143,144_196,197_246,247_294,295_346,347_393,394_446	7	48.86	144_151,236_241,406_415	3	2xe4A	4.4	98	446
2xeqB_518_734	Q86TB9	3.3.0.0	518_580,581_619,620_672,673_734	4	53.25		0	2xeqB	3.3	518	734
2xevA_17_122	Q8P6F4	3.3.0.0	17_53,54_90,91_122	3	34.33		0	2xevA	3.3	17	122
2xm1A_127_395	Q89ZI2	4.1.0.0	127_157,158_199,200_234,235_271,272_303,304_332,333_365,366_395	8	32.62		0	2xm1A	4.1	127	395
2xotB_44_239	Q80ZD8	3.2.1.1	44_64,65_89,90_113,114_137,138_161,162_188,189_214,215_239	8	23.5		0	2xotB	3.2	44	239
2xpiA_83_580	P41889	3.3.0.0	83_114,115_148,149_196,197_230,231_266,267_304,305_335,336_369,370_403,404_439,440_471,472_510,511_548,549_580	14	34.57	191_196	1	2xpiA	3.3	83	580
2xt2B_7_196	Q70C34	3.1.1.3	7_20,21_41,42_61,62_96,97_117,118_137,138_157,158_177,178_196	9	20.11	82_96	1	2xt2B	3.1	7	196
2xtwA_-2_197	Q2I1Y8	3.1.1.3	-2_9,10_30,31_55,56_76,77_95,96_121,122_141,142_161,162_183,184_197	10	19.0	47_52,102_112	2	2xtwA	3.1	-2	197
2xu7A_41_405	Q09028	4.4.1.1	41_123,124_176,177_226,227_272,273_318,319_373,374_405	7	51.14		0	2xu7A	4.4	41	405
2y32A_2_113	Q89IH6	4.2.0.0	2_23,24_55,56_81,82_113	4	27.0		0	2y32A	4.2	2	113
2y4tA_34_443	Q13217	3.3.0	34_67,68_100,101_134,151_183,184_219,220_252,264_298,299_337,338_369,414_443	10	32.9	135_150,253_263,370_413	3	2y4tA	3.3	34	443
2y50A_159_393	Q9X721	3.3.0	159_210,211_255,256_312,313_354,355_393	5	46.0		0	2y50A	3.3	159	393
2y5jA_22_292	B4E5F5	4.1.0	22_59,60_97,98_117,118_139,140_187,188_226,227_265,266_292	8	32.88	145_160,183_187,231_243	3	2y5jA	4.1	22	292
2ydtA_38_378	B8ZY56	4.4.0.0	38_96,97_167,168_222,223_284,285_336,337_378	6	55.83		0	2ydtA	4.4	38	378
2ynnA_14_301	P41811	4.4.1.1	14_57,58_96,97_142,143_183,184_230,231_268,269_301	7	40.14		0	2ynnA	4.4	14	301
2yocA_413_947	P07206	4.1.0	413_460,461_585,586_660,661_689,690_717,718_813,814_859,860_947	8	65.88	418_442,468_564,594_639,721_755,784_807,819_836,866_924	7	2yocA	4.1	413	947
2ypfA_223_861	Q3ZD73	3.3.3.3	223_252,253_286,287_320,321_354,355_390,391_424,425_458,459_492,493_527,528_560,561_594,595_628,629_660,661_696,697_728,729_764,765_799,800_832,833_861	19	32.63		0	2ypfA	3.3	223	861
2yuhA_17_111	Q15814	3.1.0.0	17_38,39_57,58_76,77_93,94_111	5	18.0		0	2yuhA	3.1	17	111
2z2nA_15_294	P17978	4.4.0.0	15_57,58_99,100_141,142_183,184_225,226_267,268_294	7	39.0		0	2z2nA	4.4	15	294
2z81A_34_555	Q9QUN7	3.2.1.1	34_55,56_79,80_103,104_127,128_152,153_174,175_198,199_225,226_252,253_280,281_310,311_339,340_363,364_390,391_416,417_439,440_460,461_480,481_502,503_526,527_555	21	23.86		0	2z81A	3.2	34	555
2z8sA_149_571	O31526	4.4.0.0	149_211,212_288,289_361,362_398,399_448,449_488,489_529,530_571	8	51.88	289_303,528_536	2	2z8sA	4.4	149	571
2za1A_100_275	Q8T6J6	4.1.0	100_132,133_160,161_185,186_234,235_260	5	31.2		0	2za1A	4.1	100	275
2zb1A_8_108	Q16539	4.2.0	8_23,24_47,88_108	3	19.33	48_87	1	2zb1A	4.2	8	108
2zb5A_215_606	P08362	4.4.0.0	215_285,286_345,346_441,442_482,509_561,562_606	6	60.0	372_408,483_508	2	2zb5A	4.4	215	606
2zc1A_117_405	Q9RVU2	4.1.0	117_160,161_188,189_240,241_272,273_299,300_322,323_358,359_405	8	35.12	130_140,195_213,370_385	3	2zc1A	4.1	117	405
2ztjA_5_245	O87198	4.1.0.0	5_40,41_67,68_89,90_130,131_159,160_190,191_216,217_245	8	29.12		0	2ztjA	4.1	5	245
2zu0A_143_367	P77689	3.1.0.0	143_177,178_207,208_248,249_275,276_305,306_336,337_367	7	31.14		0	2zu0A	3.1	143	367
2zu6B_163_437	Q53EL6	3.3.0.0	163_193,194_228,229_276,277_323,324_356,357_394,395_437	7	38.29		0	2zu6B	3.3	163	437
2zw9A_391_693	Q08282	4.4.2.1	391_442,443_488,489_541,542_599,600_657,658_693	6	49.5	532_537,644_651,675_683	3	2zw9A	4.4	391	693
3a0bO_61_271	D0VWR2	4.2.0.0	61_115,116_157,158_233,234_271	4	51.75	180_213	1	3a0bO	4.2	61	271
3aboA_158_420	P0AEJ6	4.1.0.0	158_189,190_221,222_243,244_283,284_321,322_358,359_389,390_420	8	31.88		0	3aboA	4.1	158	420
3ajxA_1002_1206	Q9LBW4	4.1.0.0	1002_1026,1027_1054,1055_1078,1079_1104,1105_1128,1129_1159,1160_1180,1181_1206	8	24.62		0	3ajxA	4.1	1002	1206
3amrA_25_326	O31097	4.4.0.0	25_68,69_127,128_178,179_229,230_282,283_326	6	49.33		0	3amrA	4.4	25	326
3aqjP_47_109	P31340	3.1.0.0	47_71,72_86,87_109	3	20.0		0	3aqjP	3.1	47	109
3as4A_43_212	Q2W8Q0	3.3.2.1	43_74,75_112,113_146,147_180,181_212	5	33.0		0	3as4A	3.3	43	212
3au5B_1564_1679	Q9HD67	3.3.0	1564_1600,1601_1641,1642_1679	3	37.67		0	3au5B	3.3	1564	1679
3azoA_26_380	Q2HXD9	4.4.0.0	26_80,81_129,130_191,192_243,244_283,284_336,337_380	7	49.71	69_80	1	3azoA	4.4	26	380
3b2dA_39_595	Q99467	3.2.1.1	39_56,57_79,80_104,105_128,129_152,153_176,177_199,200_222,223_245,246_281,282_300,301_324,325_347,348_373,374_398,399_423,424_447,448_472,473_498,499_523,524_545,546_574,575_595	23	23.22		0	3b2dA	3.2	39	595
3b7bA_742_966	Q9H9B1	3.3.1.1	742_774,775_805,806_841,842_874,875_907,908_940,941_966	7	31.14		0	3b7bA	3.3	742	966
3b7fA_18_378	Q46R99	4.4.0.0	18_50,51_110,111_173,174_226,227_272,273_336,337_378	7	50.57	101_112,152_166,220_229,264_271	4	3b7fA	4.4	18	378
3b90A_122_337	O50325	3.1.0.0	122_136,137_159,160_179,180_209,210_240,241_269,270_294,295_337	8	26.0	146_150,314_328	2	3b90A	3.1	122	337
3b9nA_6_400	A4IU28	4.1.0	6_52,53_99,100_129,130_222,223_242,243_275,276_373,374_400	8	48.38	14_33,61_83,137_152,175_220,286_354	5	3b9nA	4.1	6	400
3ba0A_289_463	P39900	4.4.0	289_333,334_381,382_430,431_463	4	42.75	321_329,417_422	2	3ba0A	4.4	289	463
3bg0A_15_304	P55735	4.4.1.1	15_59,60_105,106_152,153_214,215_264,265_304	6	47.33		0	3bg0A	4.4	15	304
3bh7B_44_139	O75695	3.1.0.0	44_66,67_85,86_104,105_120,121_139	5	18.2		0	3bh7B	3.1	44	139
3bleA_9_257	Q8F3Q1	4.1.0.0	9_45,46_77,78_99,100_139,140_172,173_203,204_228,229_257	8	30.12		0	3bleA	4.1	9	257
3boiB_2_79	Q38PT6	3.1.0.0	2_15,16_37,38_67,68_79	4	18.5		0	3boiB	3.1	2	79
3bwsA_144_456	Q72U69	4.4.0.0	144_183,184_232,233_274,275_327,328_365,366_422,423_456	7	43.71		0	3bwsA	4.4	144	456
3bz5A_97_411	Q8Y3L4	3.2.0.0	97_118,119_139,140_160,161_181,182_202,203_224,225_245,246_266,267_287,288_308,309_329,330_351,352_372,373_393,394_411	15	20.0		0	3bz5A	3.2	97	411
3c2gB_197_779	Q9XVI2	3.3.0.0	197_248,249_309,310_359,360_419,420_474,475_515,516_564,565_632,633_688,689_738,739_779	11	52.0		0	3c2gB	3.3	197	779
3c75H_82_415	P23006	4.4.0.0	82_117,118_171,172_219,220_264,265_307,308_373,374_415	7	46.71		0	3c75H	4.4	82	415
3cawA_103_275	Q6MQC7	4.1.0.0	103_125,126_150,151_179,180_202,203_223,224_246,247_275	7	23.71		0	3cawA	4.1	103	275
3ceqA_234_479	Q9H0B6	3.3.0.0	234_277,278_319,320_361,362_442,445_479	5	47.8	400_442	1	3ceqA	3.3	234	479
3chjA_11_314	Q9NFS4	3.3.0	11_40,58_80,81_111,130_160,161_196,216_242,243_277,290_314	8	28.75	41_57,112_129,197_215,278_289	4	3chjA	3.3	11	314
3civA_13_320	A5H1I6	4.1.0	13_45,46_88,89_144,145_175,176_196,197_226,227_274,275_320	8	37.5	57_69,99_117,235_252,287_300	4	3civA	4.1	13	320
3cjpA_3_244	Q97DY3	4.1.0.0	3_27,28_86,87_116,117_145,146_174,175_195,196_220,221_244	8	29.25	36_62	1	3cjpA	4.1	3	244
3cvrA_63_232	Q83RJ4	3.2.0	63_83,84_103,104_123,124_143,144_163,164_183,184_209,210_232	8	20.25		0	3cvrA	3.2	63	232
3d0cB_12_232	Q8EMJ7	4.1.0.0	12_46,47_79,80_106,107_137,138_160,161_187,188_206,207_232	8	26.62		0	3d0cB	4.1	12	232
3d9hA_36_253	Q96DX5	3.3.1.1	36_68,69_101,102_134,135_167,168_199,200_231,232_253	7	30.14		0	3d9hA	3.3	36	253
3dadB_115_339	Q9Y613	3.3.0.0	115_150,151_189,190_234,235_289,290_339	5	44.0		0	3dadB	3.3	115	339
3dhfA_255_382	P43490	4.1.0.0	255_280,281_314,315_356,357_382	4	31.0	333_346	1	3dhfA	4.1	255	382
3draA_48_288	Q9Y765	3.3.2.1	48_83,84_123,124_162,163_197,198_256,257_288	6	39.17	236_256	1	3draA	3.3	48	288
3dsmA_15_323	A7V5N4	4.4.0.0	15_55,56_95,96_136,137_183,182_234,235_278,279_323	7	43.43	46_53	1	3dsmA	4.4	15	323
3du1X_16_230	Q8YQS9	3.1.1.3	16_35,36_55,56_75,76_95,96_115,116_140,141_160,161_189,190_208,209_230	10	20.5	128_134,173_182	2	3du1X	3.1	16	230
3dxiA_2_243	A6L3P9	4.1.0.0	2_37,38_72,73_100,101_126,127_156,157_186,187_211,212_243	8	29.25		0	3dxiA	4.1	2	243
3dzeA_61_167	P22027	3.2.0.0	61_84,85_114,115_140,141_167	4	25.75		0	3dzeA	3.2	61	167
3e5zA_25_286	Q9RXN3	4.4.0.0	25_66,67_106,107_168,169_214,215_254,255_286	6	42.67	134_146	1	3e5zA	4.4	25	286
3ebbD_548_795	Q9Y263	3.3.0.0	548_587,588_623,624_679,680_720,721_756,757_795	6	40.33		0	3ebbD	3.3	548	795
3efmA_162_652	Q9X6A5	4.2.0	162_190,191_227,228_280,281_325,326_389,390_433,434_477,478_532,533_575,576_611,612_652	11	43.64		0	3efmA	4.2	162	652
3eg4A_111_237	Q8FV25	3.1.1.2	111_128,129_145,146_163,164_189,190_207,208_237	6	20.17	175_181,217_232	2	3eg4A	3.1	111	237
3ehqA_74_193	Q92882	3.3.1.1	74_105,106_138,139_171,172_193	4	29.0		0	3ehqA	3.3	74	193
3ei4B_111_421	Q92466	4.4.1.1	111_158,159_196,197_240,241_287,288_332,333_391,392_421	7	43.43		0	3ei4B	4.4	111	421
3eslA_31_194	A6ZUJ9	3.3.0.0	31_76,77_121,122_157,158_194	4	40.0		0	3eslA	3.3	31	194
3eu7A_865_1186	Q86YC2	4.4.0.0	865_918,919_968,969_1009,1010_1057,1058_1115,1116_1159,1160_1186	7	45.0		0	3eu7A	4.4	865	1186
3eu9A_61_281	Q8IUH5	3.3.1.1	61_89,90_124,125_156,157_189,190_224,225_257,258_281	7	30.57		0	3eu9A	3.3	61	281
3ew1A_14_125	Q8KKW2	4.2.0.0	14_33,34_63,64_93,94_125	4	27.0	44_51	1	3ew1A	4.2	14	125
3eweA_12_347	P53011	4.4.1.1	12_53,54_110,111_167,168_214,215_305,306_347	6	55.0		0	3eweA	4.4	12	347
3f1xA_192_297	A6KZB9	3.3	192_211,212_229,230_264,265_282,283_297	5	20.2		0	3f1xA	3.3	192	297
3f4nB_4_242	Q8ZCP4	4.1.0.0	4_39,40_68,69_88,89_128,129_149,150_187,188_206,207_242	8	28.88		0	3f4nB	4.1	4	242
3f6kA_67_570	Q99523	4.4.0.0	67_74,75_131,132_179,180_221,222_311,312_409,410_488,489_530,531_570	9	55.0	125_129,431_437	2	3f6kA	4.4	67	570
3ffsA_45_248	Q8T6T2	4.1.0	45_67,68_90,138_158,159_185,186_207,208_248	6	25.17	91_137	1	3ffsA	4.1	45	248
3fhhA_137_640	P72412	4.2.0	137_163,164_205,206_260,261_306,307_361,362_401,402_465,466_519,520_559,560_600,601_640	11	44.82	178_188,226_237,327_342,417_446,486_501,536_543,573_585,613_630	8	3fhhA	4.2	137	640
3fidA_2_296	Q8ZPT3	4.2.0	2_48,49_96,97_159,160_214,215_265,266_296	6	48.17	12_30,63_69,110_136,190_210,232_247	5	3fidA	4.2	2	296
3fmoA_42_409	P35658	4.4.0.0	42_93,94_150,151_193,194_239,240_304,305_361,362_409	7	51.57	64_83,125_137,373_385	3	3fmoA	4.4	42	409
3fp2A_119_560	P38825	3.3.2.1	119_157,158_191,192_234,293_331,332_375,376_408,409_445,446_476,477_513,514_560	10	37.4	234_292	1	3fp2A	3.3	119	560
3fs2A_22_276	Q8YHF1	4.1.0.0	22_53,54_93,94_112,113_135,136_164,165_195,196_234,235_276	8	30.88	170_181,200_217,242_258	3	3fs2A	4.1	22	276
3fs8B_3_210	Q6TFC6	3.1.1.2	3_21,22_38,39_70,71_89,90_107,108_125,126_143,144_171,172_189,190_210	10	19.8	56_68,159_170	2	3fs8B	3.1	3	210
3fvzA_516_813	P14925	4.4.0.0	516_581,582_633,634_687,688_727,728_777,778_813	6	48.67	536_556	1	3fvzA	4.4	516	813
3fy3A_63_263	P16466	3.1.0.0	63_107,108_131,132_151,152_192,193_210,211_249,250_263	7	27.71	84_105,160_174,217_234	3	3fy3A	3.1	63	263
3g06A_205_477	P0CE12	3.2.1.1	205_225,226_245,246_265,266_285,286_305,306_325,326_345,346_365,366_385,386_405,406_425,426_448,449_477	13	20.0		0	3g06A	3.2	205	477
3g7gA_8_158	Q97DZ9	4.2.0.0	8_51,52_83,84_130,131_158	4	36.75	98_116,128_136	2	3g7gA	4.2	8	158
3gfxA_183_373	A6T8V8	4.1.0	183_234,235_268,269_297,298_320,321_354,355_373	6	30.83	194_207	1	3gfxA	4.1	183	373
3gg7A_1_224	Q9RZH8	4.1.1.5	1_26,27_48,49_79,80_116,117_137,138_163,164_224,189_224	8	31.5		0	3gg7A	4.1	1	224
3gjxA_24_1054	Q6P5F9	3.3.0.0	24_54,55_95,96_146,147_179,180_236,237_275,276_339,340_402,403_468,469_508,509_558,559_602,603_645,646_703,704_767,768_812,813_863,864_907,908_963,964_1006,1007_1054	21	48.1	425_446,958_963	2	3gjxA	3.3	24	1054
3gkfA_51_277	P76143	4.1.0.0	51_82,83_103,104_135,136_169,170_199,200_221,222_247,248_277	8	27.38		0	3gkfA	4.1	51	277
3gozA_1_313	Q5ZSW6	3.2.0.0	1_20,21_48,49_79,80_108,109_137,138_166,167_195,196_224,225_255,256_283,284_313	11	27.45		0	3gozA	3.2	1	313
3greA_1083_1454	P22219	4.4.0	1083_1130,1131_1187,1188_1233,1234_1274,1275_1351,1352_1426,1427_1454	7	52.14	1110_1120,1180_1185,1228_1232,1319_1350,1390_1424	5	3greA	4.4	1083	1454
3grlA_18_631	P41541	3.3.3.1	18_51,52_108,109_153,154_196,197_243,244_295,296_343,344_395,396_450,451_504,505_555,556_631	12	50.17	408_419,460_472,597_609	3	3grlA	3.3	18	631
3gs3A_42_269	Q8MSU4	3.3.0.0	42_78,79_115,116_169,170_240,241_269	5	44.6	193_214	1	3gs3A	3.3	42	269
3gw4B_5_199	Q9RRX4	3.3.0.0	5_42,43_82,83_123,124_163,164_199	5	38.0		0	3gw4B	3.3	5	199
3gyzA_30_134	P0A2U4	3.3.0.0	30_66,67_103,104_134	3	34.0		0	3gyzA	3.3	30	134
3h3dX_17_301	P25822	3.3.2.5	17_46,47_82,83_118,119_153,154_190,191_226,227_262,263_301	8	34.62		0	3h3dX	3.3	17	301
3h6jA_17_330	Q9L6G4	4.4.2.3	17_75,76_131,132_179,180_235,236_291,292_330	6	51.33		0	3h6jA	4.4	17	330
3hazA_191_437	Q89E26	4.1.0	191_232,233_273,274_306,307_335,336_387,388_413,414_437	7	34.29		0	3hazA	4.1	191	437
3hfqA_2_331	F9UQE3	4.4.0.0	2_41,42_87,88_129,130_188,189_232,233_287,288_331	7	46.14		0	3hfqA	4.4	2	331
3hoeA_136_285	Q44124	4.2.0.0	136_199,200_223,224_261,262_285	4	36.5	151_188,234_248	2	3hoeA	4.2	136	285
3hraA_8_201	Q838Q8	3.3.1.1	8_38,39_71,72_105,106_139,140_177,178_201	6	31.33		0	3hraA	3.3	8	201
3hrpA_154_430	Q8A1I2	4.4.0.0	154_192,193_240,241_285,286_343,344_430	5	54.4		0	3hrpA	4.4	154	430
3hxjA_101_321	A6VIT4	4.4.0.0	101_137,138_177,178_215,216_255,256_295,296_321	6	35.83		0	3hxjA	4.4	101	321
3hxrA_55_487	P35729	4.4.0.0	55_100,101_162,163_221,222_276,277_328,329_385,386_487	7	60.86	105_107,135_139,204_210,386_459	4	3hxrA	4.4	55	487
3hymB_230_510	Q13042	3.3.0.0	230_264,265_295,296_332,333_366,367_399,400_438,439_477,478_510	8	34.12		0	3hymB	3.3	230	510
3i2nA_20_353	Q96MX6	4.4.1.1	20_67,68_113,114_166,167_211,212_261,262_323,324_353	7	46.71	293_306	1	3i2nA	4.4	20	353
3i5pA_1001_1492	P38181	3.3.0.0	1001_1044,1045_1076,1116_1168,1169_1190,1191_1222,1223_1282,1283_1329,1330_1380,1381_1420,1421_1457,1458_1492	11	40.18	1077_1115,1302_1316	2	3i5pA	3.3	1001	1492
3ibvA_1_939	O94258	3.3.0.0	1_36,37_73,74_124,125_159,204_241,242_280,281_341,342_390,391_447,448_505,506_545,546_600,601_655,656_709,710_749,750_798,799_846,847_895,896_939	19	46.11	160_203	1	3ibvA	3.3	1	939
3iegA_35_368	Q91YW3	3.3.2.1	35_67,68_103,104_152,153_184,185_218,219_262,263_299,300_336,337_368	9	36.11	136_152,253_262	2	3iegA	3.3	35	368
3igsB_17_228	Q8ZLQ7	4.1.1.3	17_48,49_68,69_100,101_127,128_148,149_180,181_202,203_228	8	25.5		0	3igsB	4.1	17	228
3ii7A_292_565	Q8IXQ5	4.4.2.1	292_323,324_370,371_418,419_469,470_516,517_565	6	44.67		0	3ii7A	4.4	292	565
3irsA_4_279	A0A0H3M034	4.1.0	4_60,61_90,91_119,120_151,152_183,184_206,207_235,236_279	8	33.5	11_46,68_74,123_128,211_215,241_259	5	3irsA	4.1	4	279
3ivsB_36_274	Q9Y823	4.1.0.0	36_69,70_98,99_120,121_159,160_188,189_218,219_245,246_274	8	28.88		0	3ivsB	4.1	36	274
3j0aA_24_600	O60602	3.2.1.1	24_48,49_72,73_97,98_121,122_147,148_172,173_201,202_227,228_254,255_290,291_314,315_338,339_362,363_386,387_405,406_425,426_450,451_475,476_500,501_528,529_550,551_571,572_600	23	24.09		0	3j0aA	3.2	24	600
3j8cC_116_414	Q99613	3.3.0	116_157,158_224,225_287,288_330,331_371,372_414	6	48.83		0	3j8cC	3.3	116	414
3jb9K_166_451	O13615	4.4.1.1	166_207,208_249,250_291,292_333,334_374,375_422,423_451	7	39.86		0	3jb9K	4.4	166	451
3jb9U_202_488	O14011	4.4.0	202_250,251_297,298_335,336_377,378_421,422_463,464_488	7	40.0		0	3jb9U	4.4	202	488
3jb9r_122_737	Q9P7R9	3.3.0	122_155,156_189,190_220,221_254,255_287,288_319,320_354,355_397,398_439,440_481,482_513,514_547,548_589,590_625,626_658,659_696,697_737	17	35.24		0	3jb9r	3.3	122	737
3jblK_584_1019	Q3UP24	3.2.0.0	584_611,612_658,659_686,687_713,714_739,740_766,767_794,795_823,824_851,852_883,884_910,911_940,941_968,969_998,999_1019	15	28.07		0	3jblK	3.2	584	1019
3jbwB_15_351	O13034	4.4.0.0	15_70,71_136,137_202,203_257,258_314,315_351	6	55.17	308_314	1	3jbwB	4.4	15	351
3jckA_27_328	P40016	3.3.0	27_59,60_151,152_199,200_246,247_287,288_328	6	49.33		0	3jckA	3.3	27	328
3jcmG_219_898	P19735	3.3.0.0	219_255,256_286,287_322,323_355,356_386,387_423,427_456,457_503,504_542,543_575,576_614,615_640,641_685,686_720,721_751,752_785,786_819,820_853,854_898	19	34.63		0	3jcmG	3.3	219	898
3jqyB_40_181	A1ADJ6	3.1.1.2	40_61,62_84,85_104,105_125,126_143,163_181	6	19.5	144_162	1	3jqyB	3.1	40	181
3jueA_573_697	Q15027	3.3.0	573_606,607_639,640_672,673_697	4	30.25		0	3jueA	3.3	573	697
3juiA_549_677	Q13144	3.3.0	549_586,587_637,638_677	3	42.0		0	3juiA	3.3	549	677
3jx7A_2_225	Q816E8	3.3.0.0	2_54,55_90,91_127,128_157,158_196,197_225	6	36.33	17_34	1	3jx7A	3.3	2	225
3k1uA_15_301	Q97IW1	4.4.2.4	15_68,69_132,133_194,195_255,256_301	5	56.4	47_51,185_192,281_291	3	3k1uA	4.4	15	301
3k8pD_32_677	Q12745	3.3.0.0	32_61,119_148,189_227,228_262,263_306,322_349,350_395,396_426,427_477,478_536,537_583,584_626,636_677	13	39.38	62_118,149_188,307_321,498_521,627_635	5	3k8pD	3.3	32	677
3k9iA_54_159	Q9KFK0	3.3.0.0	54_89,90_123,124_159	3	34.33		0	3k9iA	3.3	54	159
3kaeA_3_238	Q8SQV4	3.3.0.0	3_28,29_59,60_109,110_144,145_191,205_238	6	36.17	92_109,192_204	2	3kaeA	3.3	3	238
3keaA_0_281	Q6IV60	3.3.1.1	0_24,25_60,61_93,94_125,126_158,159_194,195_222,223_261,262_281	9	30.33		0	3keaA	3.3	0	281
3khjG_44_360	Q5CPK7	4.1.0.0	44_67,68_135,136_157,158_183,184_206,207_247,248_269,270_360	8	38.62	275_339	1	3khjG	4.1	44	360
3kl0B_18_298	Q45070	4.1.0	18_50,51_78,79_132,133_168,169_197,198_223,224_263,264_298	8	34.12	88_109	1	3kl0B	4.1	18	298
3ks5B_3_247	A9CLR1	4.1.0	3_31,32_99,100_133,134_154,155_182,183_204,205_226,227_247	8	29.62	41_86	1	3ks5B	4.1	3	247
3kstA_47_324	Q8A3Q9	4.4.2.4	47_101,102_151,152_207,208_271,272_324	5	54.6		0	3kstA	4.4	47	324
3kvnA_347_622	O33407	4.2.0	347_387,388_427,428_483,484_537,538_594,595_622	6	45.0		0	3kvnA	4.2	347	622
3kw3A_23_225	A0A0H3LZE4	4.1.0	23_45,46_73,74_100,101_115,116_149,150_184,185_209,210_225	8	24.38		0	3kw3A	4.1	23	225
3kwcA_26_159	Q8DKB5	3.1.1.2	26_47,48_63,64_95,96_119,120_143,144_159	6	21.33	77_91	1	3kwcA	3.1	26	159
3l12A_18_312	Q5LX22	4.1.0	18_46,47_143,144_181,182_203,204_246,247_268,269_290,291_312	8	35.88	60_126	1	3l12A	4.1	18	312
3l2iA_16_251	P58687	4.1.0.0	16_42,43_76,77_110,111_135,136_166,167_199,200_221,222_251	8	28.5		0	3l2iA	4.1	16	251
3l6aA_3_359	P78344	3.3.0.0	3_35,36_73,74_116,117_149,150_190,191_228,229_285,286_337,338_359	9	38.67	162_173	1	3l6aA	3.3	3	359
3l6xA_365_839	O60716	3.3.3.1	365_396,397_440,441_482,483_540,541_652,653_689,690_734,735_782,783_839	9	51.78	598_652,827_839	2	3l6xA	3.3	365	839
3l9cA_1_224	Q8DUW4	4.1.0.0	1_23,24_54,55_88,89_109,110_137,138_168,169_189,190_224	8	27.0		0	3l9cA	4.1	1	224
3ldvB_4_231	Q9KQT7	4.1.0.0	4_29,30_56,57_82,83_111,112_153,154_170,171_203,204_231	8	27.5	119_138	1	3ldvB	4.1	4	231
3lgaA_7_60	Q9V1J7	4.2.0	7_25,26_46,47_60	3	17.0	36_40	1	3lgaA	4.2	7	60
3ljnA_12_314	E9ADW8	3.3.1.1	12_40,41_74,75_108,109_160,161_198,199_231,232_264,265_314	8	36.88	122_132,273_284	2	3ljnA	3.3	12	314
3ljyA_115_255	A6LGH7	3.1.0.0	115_135,136_156,157_176,177_196,197_216,217_237,238_255	7	19.14		0	3ljyA	3.1	115	255
3lmzA_45_283	A6LIG9	4.1.0.0	45_70,71_101,102_129,130_153,154_181,182_210,211_251,252_283	8	28.88		0	3lmzA	4.1	45	283
3lpzA_3_287	G0S7T3	3.3.0.0	3_42,43_85,86_127,128_155,156_194,195_250,251_287	7	39.71	215_231	1	3lpzA	3.3	3	287
3lycA_113_264	A6LGH6	3.1.0.0	113_132,133_153,154_181,182_193,194_213,214_229,230_249,250_264	8	18.0		0	3lycA	3.1	113	264
3m1iC_12_1058	P30822	3.3.0.0	12_44,45_83,84_134,135_181,182_224,225_262,263_329,330_416,417_479,480_519,520_562,563_619,620_654,655_715,716_778,779_826,827_870,871_919,920_976,977_1021,1022_1058	21	48.86	171_189,293_304,439_457,614_619,972_985	5	3m1iC	3.3	12	1058
3mekA_279_405	Q9H7B4	3.3.0	279_323,324_364,365_405	3	41.33		0	3mekA	3.3	279	405
3mkcA_141_338	B6R2Z6	4.1	141_174,175_206,207_236,237_260,261_282,283_309,310_338	7	27.29		0	3mkcA	4.1	141	338
3mkqB_648_783	P53622	3.3.0.0	648_673,674_701,702_730,731_756,757_783	5	26.2		0	3mkqB	3.3	648	783
3mkrA_17_281	Q28104	3.3.0.0	17_44,45_73,74_115,116_144,145_178,179_214,215_248,249_281	8	32.12		0	3mkrA	3.3	17	281
3mqhF_1_138	A9IH93	3.1.1.2	1_17,18_35,36_53,54_71,72_104,105_122,123_138	7	18.71	84_98	1	3mqhF	3.1	1	138
3msvB_61_369	Q9USJ7	3.3.0.0	61_107,108_163,164_227,228_270,271_335	5	54.0		0	3msvB	3.3	61	369
3msyA_151_356	A4AFX2	4.1	151_181,182_210,211_263,264_286,287_313,314_336,337_356	7	28.43		0	3msyA	4.1	151	356
3muxA_14_251	A0A6L7GXV7	4.1.0.0	14_35,36_64,65_88,89_110,111_158,159_186,187_212,213_251	8	28.75	126_145	1	3muxA	4.1	14	251
3mv2B_1_268	P40509	3.3.0.0	1_26,27_68,85_117,118_153,154_194,195_239,240_268	7	35.0	69_84,234_239	2	3mv2B	3.3	1	268
3mvdK_50_418	P25171	4.4.1.3	50_101,102_154,155_205,206_268,269_323,324_372,373_418	7	51.71	322_324	1	3mvdK	4.4	50	418
3n2oA_98_338	Q7MK24	4.1.0	98_128,129_150,151_174,175_200,201_247,248_286,287_338	7	33.43		0	3n2oA	4.1	98	338
3n6qA_28_318	Q46851	4.1.0	28_58,59_92,93_131,132_161,162_190,191_217,218_296,297_318	8	35.38	223_279	1	3n6qA	4.1	28	318
3njtA_211_554	P35077	4.2.0.0	211_245,246_278,279_323,324_368,369_417,418_484,485_521,522_554	8	42.0		0	3njtA	4.2	211	554
3nl2A_12_232	Q6FV03	4.1.0	12_40,41_70,71_87,88_109,110_133,134_174,175_204,205_232	8	26.62		0	3nl2A	4.1	12	232
3no2A_24_287	A5ZFJ0	4.4.2	59_95,96_148,149_186,187_231,232_287	5	44.8	137_144,252_259	2	3no2A	4.4	24	287
3no5E_5_260	Q471D6	4.1.0.0	5_44,45_76,77_101,102_138,139_163,164_198,199_222,223_260	8	31.0		0	3no5E	4.1	5	260
3nowA_138_923	Q960B1	3.3.0.0	138_174,175_218,219_263,264_317,318_371,372_413,414_457,458_504,505_545,546_587,614_662,663_711,712_749,750_790,791_832,833_875,876_923	17	43.71	588_613	1	3nowA	3.3	138	923
3ntnC_159_277	Q9XD56	3.1.0.0	159_172,173_187,188_202,203_216,217_230,231_244,245_263,264_277	8	13.88	245_248	1	3ntnC	3.1	159	277
3nvqB_43_453	O60486	4.4.0.0	43_81,82_160,161_228,229_281,282_365,366_419,420_453	7	57.71	82_100,190_202	2	3nvqB	4.4	43	453
3nvtA_119_356	Q8Y6T2	4.1.0.0	119_145,146_182,183_202,203_227,228_253,254_289,290_316,317_356	8	28.75		0	3nvtA	4.1	119	356
3o2qA_31_340	Q92797	3.3.0.0	31_65,66_103,104_150,151_194,224_269,270_313,312_340	7	39.43	195_223	1	3o2qA	3.3	31	340
3o53A_31_302	Q7Q5N3	3.2.1.1	31_59,60_83,84_105,106_124,125_144,145_167,168_194,195_216,217_239,240_262,263_302	11	23.73	284_299	1	3o53A	3.2	31	302
3oa3A_40_252	E0CX06	4.1.0	40_68,69_89,90_120,121_153,154_182,183_214,215_237,238_252	8	25.62		0	3oa3A	4.1	40	252
3odtA_15_295	P36037	4.4.1.1	15_53,54_98,99_136,137_178,179_219,220_263,264_295	7	39.14		0	3odtA	4.4	15	295
3oe3A_29_113	Q8ZPY8	4.2.0	29_53,54_75,76_94,95_113	4	20.25		0	3oe3A	4.2	29	113
3of7A_47_467	P21827	4.4.1.3	47_85,86_165,166_218,219_274,275_325,326_392,393_467	7	59.14		0	3of7A	4.4	47	467
3ogkB_53_537	O04197	3.2.0.0	53_75,76_114,115_140,141_166,167_194,195_222,223_245,246_272,273_295,296_320,321_344,345_380,381_405,406_438,439_465,466_490,491_515,516_537	18	25.94	84_96	1	3ogkB	3.2	53	537
3opbA_31_771	P51534	3.3.0.0	31_82,83_119,120_159,160_193,194_238,239_279,280_322,323_359,360_401,441_482,483_528,529_585,586_630,631_680,681_732,733_771	16	42.88	46_59,402_440,550_566,726_732	4	3opbA	3.3	31	771
3ow8A_19_304	Q9GZS3	4.4.1.1	19_65,66_108,109_150,151_193,194_234,235_276,277_304	7	39.86		0	3ow8A	4.4	19	304
3pdfA_13_117	P53634	4.2.0	13_48,49_66,67_99,100_117	4	25.25	25_33,81_97	2	3pdfA	4.2	13	117
3pe7A_33_381	A1JMA5	4.4.0.0	33_32,33_80,81_121,122_188,189_235,236_284,285_353,354_381	8	42.88	147_165,340_353	2	3pe7A	4.4	33	381
3petA_44_244	Q5LIP7	3.1.0.0	44_59,60_86,87_112,113_132,133_152,153_172,173_192,193_210,211_228,229_244	10	19.1	73_77,94_103	2	3petA	3.1	44	244
3pmoA_102_301	Q9HXY6	3.1.1.2	102_119,120_137,138_155,156_173,174_210,211_232,233_250,251_268,269_285,286_301	10	19.0	186_201	1	3pmoA	3.1	102	301
3pohA_194_452	Q8A0N4	4.1.0	194_222,223_267,268_307,308_348,349_374,375_395,396_424,425_452	8	31.38	230_243,363_372	2	3pohA	4.1	194	452
3pugA_13_270	D4GTL2	4.1.0	13_44,45_79,80_117,118_151,152_182,183_225,226_254,255_270	8	31.25	107_116,176_181,189_206	3	3pugA	4.1	13	270
3q15A_5_372	Q59HN8	3.3.0.0	5_44,45_90,91_134,135_175,176_215,216_254,255_290,291_329,330_372	9	39.89	45_90	1	3q15A	3.3	5	372
3q34A_23_194	Q48EL2	4.2.0	23_59,60_112,113_143,144_194	4	42.0	70_85,101_107,158_173	3	3q34A	4.2	23	194
3q45A_134_327	Q11T61	4.1.0.0	134_157,158_185,186_214,215_237,238_260,261_288,289_313,314_327	8	23.25		0	3q45A	4.1	134	327
3q6kA_30_365	Q5WPU9	4.4.0.0	30_83,84_142,143_220,221_274,275_319,320_365	6	55.0	60_73,106_121,144_152,199_220,253_263,344_356	6	3q6kA	4.4	30	365
3q75A_56_333	Q55S71	3.3.2.1	56_89,90_125,126_162,163_203,204_244,245_302,303_333	7	38.71		0	3q75A	3.3	56	333
3qf2A_5_94	Q96P20	3.3.0	5_35,36_66,67_94	3	29.0		0	3qf2A	3.3	5	94
3qjaA_53_260	P9WFX7	4.1.0.0	53_87,88_115,116_137,138_163,164_184,185_214,215_237,238_260	8	25.0		0	3qjaA	4.1	53	260
3qkyA_32_280	D0MFQ0	3.3.0.0	32_65,66_103,104_148,149_203,204_247,248_280	6	40.5		0	3qkyA	3.3	32	280
3qlbA_162_697	C5I2D9	4.2.0	162_187,188_225,226_291,292_349,350_424,425_468,469_512,513_560,561_607,608_649,658_697	11	47.0	203_210,242_272,485_495,579_590,624_636,650_657,670_687	7	3qlbA	4.2	162	697
3qmlC_124_406	Q08199	3.3.0.0	124_162,163_205,206_254,255_320,321_361,362_406	6	46.17		0	3qmlC	3.3	124	406
3qokA_24_414	A6T7R3	4.1.0	24_52,53_105,106_146,147_188,189_215,216_268,269_390,391_414	8	47.88	62_83,116_123,154_165,222_250,276_370	5	3qokA	4.1	24	414
3qqwA_24_268	Q46TN2	4.1.0	24_47,48_83,84_113,114_146,147_168,169_219,220_248,249_268	8	29.62		0	3qqwA	4.1	24	268
3qraA_30_182	Q8D0Z7	4.2.0	30_64,65_108,109_152,153_182	4	37.25		0	3qraA	4.2	30	182
3qz4A_32_333	Q8A1I6	4.4.2.4	32_90,91_152,153_206,207_267,268_333	5	59.4		0	3qz4A	4.4	32	333
3r0kA_136_319	B0TZW0	4.1.0.0	136_157,158_185,186_213,214_240,241_262,263_291,292_319	7	25.29		0	3r0kA	4.1	136	319
3r12A_35_247	Q9X1P5	4.1.0.0	35_61,62_83,84_113,114_147,148_175,176_205,206_228,229_247	8	25.62		0	3r12A	4.1	35	247
3r5aE_182_314	G3XD76	3.1.0	182_199,200_217,218_234,235_260,261_276,276_314	6	21.33	243_252,285_309	2	3r5aE	3.1	182	314
3r79B_3_212	A9CHE9	4.1.0	3_38,39_57,58_84,85_103,104_139,140_171,172_197,198_212	8	25.25		0	3r79B	4.1	3	212
3r89A_17_286	C7RH50	4.1.0	17_58,59_91,92_120,121_145,146_192,193_216,217_243,244_286	8	32.75	24_36,155_170,249_265	3	3r89A	4.1	17	286
3r8rH_2_195	P19669	4.1.1.2	2_21,22_54,55_80,81_104,105_125,126_159,160_181,182_195	8	23.25		0	3r8rH	4.1	2	195
3r8yE_90_204	Q81MQ2	3.1.1.2	90_107,108_125,126_144,145_170,171_188,189_204	6	18.17	157_165	1	3r8yE	3.1	90	204
3rauA_22_320	Q9H3S7	3.3.0.0	22_60,61_135,136_198,199_264,265_320	5	58.8	94_107	1	3rauA	3.3	22	320
3rbyA_3_122	Q05905	4.2.0	3_31,32_60,61_94,95_122	4	29.0	79_86	1	3rbyA	4.2	3	122
3rg6A_166_433	P00880	4.1	166_195,196_233,234_260,261_286,287_321,322_371,372_395,396_433	8	32.5	350_370	1	3rg6A	4.1	166	433
3riqA_283_546	G8GV21	3.1.0.0	283_303,304_331,332_357,358_390,391_437,438_458,459_480,481_508,509_525,526_546	10	25.4	382_390,415_437	2	3riqA	3.1	283	546
3rjvA_22_227	A6TH02	3.3.2.3	22_49,50_83,84_118,119_158,159_195,196_227	6	33.33		0	3rjvA	3.3	22	227
3rk6A_78_294	Q9H074	3.3.0.0	78_112,113_159,160_202,203_259,260_294	5	42.4	203_213	1	3rk6A	3.3	78	294
3ro3A_190_348	Q8VDU0	3.3.2.1	190_230,231_269,270_309,310_348	4	38.75		0	3ro3A	3.3	190	348
3s18A_6_227	G1K3S0	4.4.0	6_65,66_121,122_174,175_227	4	54.5		0	3s18A	4.4	6	227
3s25A_48_329	C4ZBG5	4.4.0.0	48_83,84_133,134_176,177_214,215_250,251_292,293_329	7	39.29		0	3s25A	4.4	48	329
3s46A_15_219	P0A2W8	4.1.0	15_38,39_64,65_87,88_105,106_130,131_164,165_201,202_219	8	24.62		0	3s46A	4.1	15	219
3s4wA_1_1270	Q8K368	3.3.2.4	1_39,40_79,80_118,119_167,168_205,206_249,250_304,305_336,359_394,434_470,471_507,508_550,581_615,616_680,730_788,805_864,865_924,945_993,994_1037,1038_1104,1105_1185,1186_1270	22	48.73	337_358,395_434,551_580,636_661,681_729,789_804,925_944	7	3s4wA	3.3	1	1270
3s4wB_70_1374	Q80V62	3.3.0	70_115,116_165,167_204,205_238,239_272,273_335,357_390,391_428,429_463,464_508,509_546,547_602,603_642,643_744,774_828,928_1005,1006_1077,1104_1148,1149_1192,1193_1252,1253_1317,1318_1374	22	50.32	336_356,663_723,745_773,829_927,1078_1103	5	3s4wB	3.3	70	1374
3s6lD_19_130	Q3JFX2	3.1.0.0	19_32,33_46,47_60,61_74,75_88,89_102,103_116,117_130	8	13.0		0	3s6lD	3.1	19	130
3s9jA_47_390	A6KZ57	4.4.0.0	47_96,97_145,146_217,218_263,264_346,347_390	6	56.33		0	3s9jA	4.4	47	390
3sb4A_22_344	Q8A8C7	3.2.1.1	22_47,48_70,71_122,123_146,147_169,170_196,197_224,225_247,248_271,272_295,296_316,317_344	12	25.92	83_101,110_119,192_197	3	3sb4A	3.2	22	344
3sf4A_15_349	P81274	3.3.2.1	15_50,51_89,90_129,130_189,190_230,231_269,270_309,310_349	8	40.88		0	3sf4A	3.3	15	349
3sn6B_55_340	P54311	4.4.1.1	55_98,99_142,143_183,184_227,228_268,269_313,314_340	7	39.86		0	3sn6B	4.4	55	340
3sy8A_171_392	Q9HX69	4.1.0	171_228,229_261,262_290,291_313,314_347,348_369,370_392	7	30.71	186_200	1	3sy8A	4.1	171	392
3syjA_732_886	P45387	3.1.0	746_766,767_785,786_804,805_823,824_841	5	18.2	845_875	1	3syjA	3.1	732	886
3sz7A_111_215	Q4WTC0	3.3.2.1	111_147,148_178,179_215	3	34.0		0	3sz7A	3.3	111	215
3szhA_11_119	Q12QS6	4.2.0.0	11_28,29_58,59_89,90_119	4	26.25	103_109	1	3szhA	4.2	11	119
3t05A_5_338	Q6GG09	4.1.0	5_27,28_60,61_186,187_214,215_238,239_272,273_306,307_338	8	40.75	71_171	1	3t05A	4.1	5	338
3t5vA_257_428	P46674	3.3.2.1	257_300,301_356,357_388	3	43.0	408_420	1	3t5vA	3.3	257	428
3t7uA_405_734	P25054	3.3.3.1	405_462,463_512,513_556,557_599,600_648,649_690,691_734	7	46.14		0	3t7uA	3.3	405	734
3t8kA_4_181	C7NDE2	3.3.0.0	4_29,30_64,65_102,103_143,144_181	5	34.6		0	3t8kA	3.3	4	181
3tc6A_48_249	Q06121	4.1.0.0	48_78,79_106,107_128,129_156,157_205,206_228,229_249	7	27.86		0	3tc6A	4.1	48	249
3tgoA_31_242	P0AC02	3.3.0.0	31_66,67_103,104_158,159_207,208_242	5	41.4		0	3tgoA	3.3	31	242
3tioB_3_146	P0A9W9	3.1.1.2	3_25,26_43,44_64,65_93,94_110,111_128,129_146	7	19.57		0	3tioB	3.1	3	146
3tj1A_49_591	P36070	3.3.0.0	49_81,82_123,124_164,165_200,223_348,349_391,392_431,432_492,493_537,538_591	10	51.1	201_222	1	3tj1A	3.3	49	591
3tjzB_21_239	P53620	3.3.0.0	21_60,61_100,101_132,133_169,170_206,207_239	6	35.5		0	3tjzB	3.3	21	239
3tknA_24_449	P40368	4.4.0.0	24_64,65_125,126_180,181_297,298_358,359_421,421_449	7	60.0	209_297,388_411	2	3tknA	4.4	24	449
3tl4X_2_100	P13188	3.3.0.0	2_26,27_67,68_100	3	32.0		0	3tl4X	3.3	2	100
3tuuA_29_262	D7U7T8	4.1.0.0	29_61,62_95,96_123,124_152,153_178,179_200,201_220,221_262	8	28.25	225_240	1	3tuuA	4.1	29	262
3tv0A_8_148	O00399	3.1.1.2	8_24,25_47,48_65,66_97,98_114,115_132,133_148	7	19.14		0	3tv0A	3.1	8	148
3twiD_32_152	A9Z0I5	3.2.1.1	32_52,53_76,77_100,101_124,125_152	5	23.2		0	3twiD	3.2	32	152
3txmA_39_315	Q7KLV9	3.3.0.0	39_80,81_121,122_162,163_201,202_242,243_280,281_315	7	38.57		0	3txmA	3.3	39	315
3u0hA_2_278	C8WQZ7	4.1.0	2_28,29_58,59_96,97_133,134_170,171_197,198_242,243_278	8	33.62	6_10,33_44,142_153,177_183,207_225	5	3u0hA	4.1	2	278
3u0kA_71_275	K4DIE3	4.2.0	71_100,101_139,159_185,186_248,249_275	5	36.2	101_108,140_158,200_237	3	3u0kA	4.2	71	275
3u0rA_20_428	Q9BZZ5	3.3.0.0	20_54,55_91,92_129,130_166,167_206,207_254,255_300,301_359,370_428	9	43.33	358_369	1	3u0rA	3.3	20	428
3u14A_46_357	E5D0X5	4.4.2.4	46_106,107_174,175_226,227_292,293_357	5	61.4	121_133	1	3u14A	4.4	46	357
3u4tA_230_478	A0A6N4SSE9	3.3.0.0	230_260,261_293,294_333,334_366,367_399,400_438,439_478	7	34.57		0	3u4tA	3.3	230	478
3u4yA_6_312	C8VX32	4.4.0.0	6_38,39_80,81_124,125_170,171_219,220_261,262_312	7	42.86		0	3u4yA	4.4	6	312
3ugfA_29_319	E3PQS3	4.4.2.4	29_90,91_155,156_209,210_283	4	62.75	308_319	1	3ugfA	4.4	29	319
3ultA_6_118	B5T007	3.1.0.0	6_19,20_34,35_49,50_63,64_77,78_91,92_105,106_118	8	13.12		0	3ultA	3.1	6	118
3un9A_700_894	Q86UT6	3.2.1.1	700_726,727_753,752_782,783_810,811_838,839_866,867_894	7	27.14		0	3un9A	3.2	700	894
3urzA_22_226	A7LZ30	3.3.0.0	22_53,54_87,88_122,123_171,172_226	5	40.0		0	3urzA	3.3	22	226
3ut4A_24_129	A3DJ21	3.3.0.0	24_56,57_89,90_129	3	34.33		0	3ut4A	3.3	24	129
3utmA_325_635	Q6PFX9	3.3.1.1	325_355,356_387,388_420,421_453,454_481,482_506,507_543,544_576,577_609,610_635	10	30.1		0	3utmA	3.3	325	635
3uw0A_58_302	A1JJ76	3.1.0.0	58_77,78_121,122_162,163_185,186_205,206_234,235_284,285_302	8	29.62	95_110,132_153,269_284	3	3uw0A	3.1	58	302
3uxgA_92_249	O14593	3.3.1.1	92_113,124_156,157_189,190_222,223_249	5	28.6	114_123	1	3uxgA	3.3	92	249
3v64C_439_691	Q9QYP1	4.4.2	439_469,470_512,513_555,556_599,600_642,643_691	6	41.17		0	3v64C	4.4	439	691
3v71A_99_438	O44169	3.3.2.5	99_138,139_175,176_212,213_250,251_297,298_336,337_383,384_438	8	41.5		0	3v71A	3.3	99	438
3v89A_188_915	Q9K0U9	4.2.0	188_215,216_325,326_424,425_494,495_595,596_637,638_690,691_756,757_804,805_860,861_915	11	65.18	235_300,347_390,520_570,706_725,775_785,818_841,873_901	7	3v89A	4.2	188	915
3vabA_54_271	Q8YJJ9	4.1.0	54_77,78_99,100_121,122_144,145_191,191_233,234_271	7	30.29		0	3vabA	4.1	54	271
3ve7A_1_206	A4YI54	4.1.0.0	1_24,25_50,51_76,77_99,100_129,130_151,152_173,174_206	8	24.75		0	3ve7A	4.1	1	206
3vgzA_44_353	P76116	4.4.0.0	44_89,90_130,131_184,185_225,226_271,272_313,314_353	7	43.29		0	3vgzA	4.4	44	353
3vi4A_20_450	P08648	4.4.0.0	20_101,102_166,167_231,232_279,280_349,350_406,407_450	7	60.57	77_101,120_131,196_204,310_320,329_334,389_394	6	3vi4A	4.4	20	450
3vk5A_35_268	A0A011	4.1.0.0	35_64,65_93,94_113,114_150,151_196,197_223,224_246,247_268	8	28.25	163_171	1	3vk5A	4.1	35	268
3vl1A_96_416	P53196	4.4.1.1	96_138,139_180,181_225,226_289,290_334,335_386,387_416	7	44.86		0	3vl1A	4.4	96	416
3vldA_9_442	P38348	3.3.0.0	9_43,44_87,88_122,123_166,167_205,206_251,252_300,301_331,332_361,362_396,397_442	11	38.45	420_427	1	3vldA	3.3	9	442
3vstB_205_535	A2ICH1	3.1.0.0	205_239,240_261,262_321,322_356,357_378,379_401,402_421,422_440,441_489,490_535	10	32.1	269_302,447_468,491_521	3	3vstB	3.1	205	535
3vtoA_118_171	Q9T1V4	3.1.0.0	118_132,133_153,154_171	3	17.0		0	3vtoA	3.1	118	171
3vtxA_43_217	K7N5L8	3.3.2.1	43_74,75_109,110_142,143_176,177_217	5	34.0		0	3vtxA	3.3	43	217
3vu4A_16_347	J3QW34	4.4.0.0	16_52,53_96,97_131,132_191,192_230,231_301,302_347	7	46.43	265_286	1	3vu4A	4.4	16	347
3vwaA_258_515	Q12453	3.3.0.0	258_321,322_357,358_396,397_435,436_476,477_515	6	42.0		0	3vwaA	3.3	258	515
3vzuX_1_341	M4GGR4	4.2.0	1_52,53_86,87_141,142_181,182_229,230_268,269_307,308_341	8	41.62	22_31,66_75,97_128,152_168,199_210,282_293	6	3vzuX	4.2	1	341
3w02A_19_225	A7X435	4.1.0.0	34_61,62_77,78_112,113_156,157_182,183_204,205_225	7	26.43		0	3w02A	4.1	19	225
3w15A_9_374	P39108	4.4.1.1	9_62,63_106,107_146,147_222,223_285,286_344,345_374	7	51.29	147_176	1	3w15A	4.4	9	374
3w2gA_14_119	P83686	4.2.0	14_48,49_75,76_119	3	34.33	83_105	1	3w2gA	4.2	14	119
3w3gA_45_794	Q9NR97	3.2.1.1	45_65,66_90,91_127,128_148,149_173,174_203,204_224,225_249,250_289,290_314,315_340,341_369,370_396,397_421,422_483,484_507,508_532,533_557,558_586,587_611,612_641,642_666,667_691,692_715,716_739,740_764,765_794	27	26.78		0	3w3gA	3.2	45	794
3w3wA_21_1077	P32337	3.3.3.4	21_60,61_113,114_151,152_188,189_233,234_275,276_341,342_380,381_419,420_464,465_504,505_550,551_596,597_635,636_714,715_762,763_817,818_872,873_911,912_960,961_1000,1001_1052,1053_1077	23	44.96	321_341,636_668	2	3w3wA	3.3	21	1077
3w9zA_1_240	P33371	4.1.0	1_27,28_64,65_91,92_135,136_163,164_196,197_219,220_240	8	29.0		0	3w9zA	4.1	1	240
3wfoA_184_448	O67911	3.1.0	184_219,220_253,254_343,344_377,378_406,407_448	6	43.17	197_200,254_272	2	3wfoA	3.1	184	448
3wj9A_4_398	O74965	4.4.0.0	4_33,34_74,75_124,125_165,166_215,216_266,267_312,313_353,354_398	9	42.89		0	3wj9A	4.4	4	398
3wmzA_199_475	O54161	4.4.2.4	199_250,251_303,304_360,361_407,401_475	5	55.8	234_241,433_445	2	3wmzA	4.4	199	475
3wozD_646_845	Q8BRT1	3.3.0.0	646_680,681_721,722_761,762_806,807_845	5	39.0		0	3wozD	3.3	646	845
3wp9A_20_217	A5XB26	3.1.0.0	20_37,100_117,118_141,142_168,169_186,187_204,205_217	7	18.43	38_103,159_161	2	3wp9A	3.1	20	217
3wpbA_42_780	Q2EEY0	3.2.1.1	42_65,66_89,90_125,126_145,146_169,170_201,202_222,223_246,247_286,287_310,311_336,337_366,367_393,394_417,418_474,475_498,499_523,524_547,548_577,578_600,601_630,631_655,656_679,680_703,704_727,728_752,753_780	27	26.37		0	3wpbA	3.2	42	780
3wpeA_41_778	Q5I2M5	3.2.1.1	41_65,66_89,90_125,126_145,146_169,170_201,202_221,222_245,246_286,287_310,311_336,337_366,367_393,394_417,418_473,474_497,498_522,523_546,547_576,577_599,600_629,630_653,654_678,679_702,703_726,727_751,752_778	27	26.33		0	3wpeA	3.2	41	778
3wpfA_41_783	Q9EQU3	3.2.1.1	41_65,66_89,90_125,126_145,146_169,170_201,202_222,223_246,247_286,287_310,311_336,337_366,367_393,394_417,418_474,475_498,499_523,524_547,548_577,578_600,601_630,631_655,656_679,680_703,704_727,728_752,753_783	27	26.52		0	3wpfA	3.2	41	783
3wqcA_37_249	B2DFG5	4.1.0	37_61,62_103,104_129,130_164,165_211,212_231,232_249	7	29.43	40_45,138_145,172_180	3	3wqcA	4.1	37	249
3wsxA_100_617	Q92673	4.4.0.0	100_161,162_202,203_247,248_294,295_346,347_391,392_453,454_536,537_576,577_617	10	50.8	149_161	1	3wsxA	4.4	100	617
3zfhA_44_448	Q9HXM5	4.1.0	44_66,67_219,220_242,243_270,271_292,293_333,334_355,356_448	8	49.62	297_311	1	3zfhA	4.1	44	448
3zfwB_236_477	O88448	3.3.2.1	236_277,278_317,318_359,360_403,404_477	5	47.4		0	3zfwB	3.3	236	477
3zheA_2_338	G5ECF1	3.3.0.0	2_52,53_104,105_143,144_192,193_235,236_281,282_338	7	47.14	179_192	1	3zheA	3.3	2	338
3zhpA_15_333	Q9H9S4	3.3.0.0	15_64,65_106,107_151,152_194,195_240,241_284,285_333	7	44.57		0	3zhpA	3.3	15	333
3zikA_218_542	Q75E93	3.3.0.0	218_260,261_302,303_363,364_402,403_449,450_502,503_542	7	45.43	303_327	1	3zikA	3.3	218	542
3zkvA_54_948	Q9VEC5	3.3.0.0	54_117,118_165,166_222,223_278,279_333,334_391,392_452,453_498,495_512,499_540,541_579,580_618,619_679,680_724,725_765,766_820,821_862,863_907,908_948	19	47.05		0	3zkvA	3.3	54	948
3zn3A_18_307	O94556	3.3.0.0	18_85,86_114,115_170,171_203,204_231,232_266,267_307	7	40.43	56_85	1	3zn3A	3.3	18	307
3zpjA_1_340	B6YTT4	3.3.0	1_27,28_68,69_107,108_149,173_213,214_238,239_278,279_307,308_340	9	34.22	150_172	1	3zpjA	3.3	1	340
3zyiA_58_319	Q9HBW1	3.2.1.1	58_77,78_102,103_126,127_150,151_174,175_199,200_221,222_245,246_269,270_293,294_319	11	22.82		0	3zyiA	3.2	58	319
4a11B_45_364	Q13216	4.4.1.1	45_98,99_142,143_185,186_246,247_288,289_333,334_364	7	44.71	74_84,227_241	2	4a11B	4.4	45	364
4a1gA_3_147	O43683	3.3.0.0	3_39,40_81,82_113,114_147	4	35.25		0	4a1gA	3.3	3	147
4aajA_2_206	Q8U092	4.1.0.0	2_21,22_50,51_73,74_96,97_127,128_155,156_176,177_206	8	24.62		0	4aajA	4.1	2	206
4abnA_65_257	Q99LG4	3.3.0	65_99,100_133,134_175,176_220,221_257	5	37.6		0	4abnA	3.3	65	257
4adyB_130_752	P32565	3.3.2.2	130_161,162_198,199_233,234_267,268_306,307_345,346_379,380_415,416_458,459_493,494_527,528_563,564_597,598_634,635_669,670_714,715_752	17	35.65	297_307,707_724	2	4adyB	3.3	130	752
4aezA_175_466	P78972	4.4.1.1	175_223,224_262,263_306,307_345,346_392,393_438,439_466	7	40.71		0	4aezA	4.4	175	466
4aipA_185_742	Q51162	4.2.0	185_211,212_263,264_375,376_454,455_494,495_547,548_599,600_647,648_701,702_742	10	54.8	228_242,284_300,345_349,395_432,512_525,566_578,610_628,663_680,717_727	9	4aipA	4.2	185	742
4ascA_317_602	Q2TBA0	4.4.2.1	317_345,346_400,401_450,451_498,499_545,546_602	6	46.67	368_378,566_578	2	4ascA	4.4	317	602
4avzA_202_621	Q9AYY6	3.1.0.0	202_232,233_270,271_302,303_329,330_359,360_386,387_419,420_451,452_492,493_519,520_549,550_580,581_621	13	31.31	233_236,252_254,361_367	3	4avzA	3.1	202	621
4axkB_3_250	Q8FNZ7	4.1.1.4	3_45,46_74,75_97,98_123,124_162,163_192,193_217,218_250	8	30.0	16_31,130_138	2	4axkB	4.1	3	250
4aynA_228_308	C6KHT4	4.2.0.0	228_250,251_280,281_308	3	26.0	251_255	1	4aynA	4.2	228	308
4b8bB_193_728	P25655	3.3.0.0	193_246,247_286,287_314,342_383,384_422,423_455,456_475,476_504,505_549,550_610,611_655,656_693,694_728	13	38.15	315_341,571_593	2	4b8bB	3.3	193	728
4b93B_667_895	Q96NW4	3.3.1.1	667_743,744_776,777_809,810_842,843_875,876_895	6	37.17		0	4b93B	3.3	667	895
4bepA_350_464	Q5ZXN6	3.3.0	350_382,383_424,425_464	3	37.33		0	4bepA	3.3	350	464
4bh6A_268_545	P53197	4.4.1.1	268_301,302_345,346_386,387_428,429_470,471_516,517_545	7	38.71		0	4bh6A	4.4	268	545
4bsrA_47_468	O75473	3.2.1.1	47_65,66_92,93_116,117_140,141_164,165_188,189_212,213_236,237_259,260_283,284_307,308_330,331_354,355_376,377_400,401_424,425_445,446_468	18	22.44		0	4bsrA	3.2	47	468
4bszB_7_156	P46683	3.3.0	7_49,50_92,93_126,127_156	4	36.5		0	4bszB	3.3	7	156
4bujB_0_1418	P17883	3.3.2.1	0_36,37_79,80_121,124_159,160_231,232_277,302_405,406_438,439_484,485_521,522_554,555_600,604_642,643_675,676_715,716_748,749_782,783_824,825_869,870_930,931_982,983_1017,1018_1051,1052_1084,1085_1134,1135_1174,1175_1215,1216_1258,1259_1293,1294_1334,1335_1369,1370_1392,1393_1418	33	41.12	278_301,328_404,695_700,889_913	4	4bujB	3.3	0	1418
4bumX_26_283	Q8AWD0	4.2.1.1	26_53,54_80,81_109,110_136,137_162,163_188,189_215,216_240,241_283	9	27.67	89_92	1	4bumX	4.2	26	283
4bwrA_3_426	A0A0H2VDN9	3.3.2.3	3_34,35_70,71_106,107_142,143_178,179_214,215_250,251_287,288_319,320_358,359_394,395_426	12	34.33		0	4bwrA	3.3	3	426
4c0oA_3_864	Q9Y5L0	3.3.0.0	3_41,42_75,76_119,120_156,157_214,215_256,257_313,314_357,358_415,416_454,455_495,496_530,531_572,573_632,633_675,676_712,713_764,765_811,812_864	19	44.37		0	4c0oA	3.3	3	864
4c5yA_107_396	A2R2V4	4.1.0	107_150,151_176,177_244,245_283,284_303,304_324,325_372,373_396	8	35.25	114_131,182_224,330_352	3	4c5yA	4.1	107	396
4c8sB_491_758	Q01454	3.3.0.0	491_533,534_574,575_613,614_660,684_723,724_758	6	39.83	661_683,724_736	2	4c8sB	3.3	491	758
4c9bB_161_347	Q9HCG8	3.3.0	161_188,189_226,227_270,271_307,308_347	5	36.4		0	4c9bB	3.3	161	347
4cb8A_76_416	Q8WYA6	3.3.0	76_131,132_177,178_230,231_274,275_321,322_365,366_416	7	47.71		0	4cb8A	3.3	76	416
4cgvA_129_233	Q9H6T3	3.3.0	129_165,166_199,200_233	3	34.0		0	4cgvA	3.3	129	233
4cj9A_30_753	E5AV36	3.3.3.3	30_60,61_93,94_126,127_159,160_192,193_225,226_258,259_291,292_324,325_357,358_390,391_423,424_456,457_489,490_522,523_555,556_588,589_621,622_654,655_687,688_720,721_753	22	31.91		0	4cj9A	3.3	30	753
4cp6A_122_414	A0A0H2USF9	3.1.0	122_143,144_167,168_190,191_215,216_238,239_274,275_297,298_320,321_343,344_366,367_390,391_414	12	23.42	245_261	1	4cp6A	3.1	122	414
4csdA_4_265	Q8XXK6	4.4.0	4_44,45_88,94_135,136_179,180_226,227_265	6	41.83		0	4csdA	4.4	4	265
4cv7A_88_193	B4F366	4.2.0	88_111,112_147,148_168,169_193	4	25.5	138_146	1	4cv7A	4.2	88	193
4cvbA_109_606	Q93RE9	4.4.3	109_160,161_206,207_273,274_340,341_443,444_517,518_558,559_606	8	61.25	145_156,195_204,252_264,288_306,349_364,404_430,459_484,578_587	8	4cvbA	4.4	109	606
4d0kA_27_313	G0SAK8	4.4.1	27_71,72_108,109_150,151_188,189_242,243_284,285_313	7	40.0		0	4d0kA	4.4	27	313
4d0pA_-1_273	Q9BT78	3.3.0	-1_37,38_76,77_118,119_159,160_199,200_238,239_273	7	38.29		0	4d0pA	3.3	-1	273
4d10A_193_390	Q13098	3.3.0	193_229,230_280,281_320,321_356,357_390	5	38.6		0	4d10A	3.3	193	390
4d4zA_1_283	Q9BU89	3.3.0	1_33,34_65,66_98,99_136,156_184,185_216,217_248,249_283	8	32.0	137_155	1	4d4zA	3.3	1	283
4df0A_4_195	B1Y9Q9	4.1.0.0	4_27,28_54,55_80,81_95,96_123,124_149,150_172,173_195	8	23.0		0	4df0A	4.1	4	195
4dn1A_152_339	A9CL63	4.1	152_181,182_209,210_238,239_261,262_284,285_310,310_339	7	26.0		0	4dn1A	4.1	152	339
4dykA_68_335	Q9HZ64	4.1.0	68_125,126_148,149_181,182_217,218_253,254_274,275_303,304_335	8	32.5	74_105	1	4dykA	4.1	68	335
4e6hA_46_578	Q6CII8	3.3.0.0	46_79,80_118,119_163,164_206,207_279,280_322,323_357,358_403,404_447,448_483,484_519,520_555,555_578	13	40.08	255_279	1	4e6hA	3.3	46	578
4ecnA_353_901	Q8ABA0	3.2.1.1	379_479,480_522,523_546,547_579,580_604,605_626,627_650,651_673,674_702,703_728,729_759,760_784,785_807,808_837,838_858,859_884,885_901	17	29.76	383_462,494_519,815_822	3	4ecnA	3.2	353	901
4eggC_58_168	Q5HCZ5	3.1.1.2	58_78,79_98,99_134,135_152,153_168	5	21.2	112_129	1	4eggC	3.1	58	168
4eivB_19_276	B9PVB4	4.1.0.0	19_46,47_73,74_103,104_140,141_169,170_219,220_252,253_276	8	31.25		0	4eivB	4.1	19	276
4epaA_140_648	P46359	4.2.0	140_165,166_211,212_270,271_317,318_368,369_421,422_467,468_517,518_562,563_604,605_648	11	45.27	181_194,229_251,433_452,485_499,535_547,578_590,617_639	7	4epaA	4.2	140	648
4fceA_253_435	Q8Z9S7	3.1.1.2	253_272,273_290,291_307,308_324,325_342,343_359,360_376,377_401,402_419,420_435	10	17.3		0	4fceA	3.1	253	435
4fcgA_205_423	Q3BQL2	3.2.0.0	205_229,230_252,253_271,272_300,301_328,329_350,351_372,373_398,399_423	9	23.33	292_303	1	4fcgA	3.2	205	423
4fdwA_147_404	A7LUR6	3.2.1.1	147_168,169_190,191_213,214_236,237_259,260_283,284_306,307_333,334_358,359_380,381_404	11	22.45		0	4fdwA	3.2	147	404
4fezA_46_450	Q9KTW3	4.1.0	46_68,69_220,221_245,246_273,274_295,296_336,337_358,359_450	8	49.62	300_314,363_424	2	4fezA	4.1	46	450
4fhlA_10_385	O36030	4.4.1.1	10_65,10_65,66_127,128_182,128_185,183_238,186_238,239_310,311_355,356_385	10	53.3		0	4fhlA	4.4	10	385
4fojA_504_676	Q8PJX9	4.1.0	504_542,543_573,574_600,601_628,629_656,657_676	6	27.83		0	4fojA	4.1	504	676
4fp9B_84_327	Q7Z6M4	3.3.0.0	84_115,116_154,155_189,190_225,226_256,257_297,298_327	7	33.86		0	4fp9B	3.3	84	327
4fs7A_90_408	A7M397	3.2.1.1	90_117,118_139,140_161,162_185,186_207,208_231,232_252,253_276,277_299,300_319,320_342,343_366,367_388,389_408	14	21.79		0	4fs7A	3.2	90	408
4g3aA_5_231	Q9NBD7	3.3.0	5_43,44_86,87_123,124_164,165_199,200_231	6	36.83		0	4g3aA	3.3	5	231
4g55A_21_329	Q00610	4.4.0.0	21_66,67_106,107_150,151_194,195_259,260_301,302_329	7	43.14		0	4g55A	4.4	21	329
4ga0A_1_142	P49792	3.3.0.0	1_39,40_73,74_108,109_142	4	34.5		0	4ga0A	3.3	1	142
4geyA_27_421	A5VZA8	4.2.0	27_69,70_127,128_186,187_230,231_288,289_326,327_386,387_421	8	48.38	65_71,87_112,139_173,198_214,246_271,285_291,343_370,400_408	8	4geyA	4.2	27	421
4gezF_106_434	H6QM85	4.4.2.2	106_168,169_213,214_261,262_334,335_385,386_434	6	53.83	320_334	1	4gezF	4.4	106	434
4gfiA_124_303	A9CIT6	4.1	124_145,145_170,171_198,199_219,220_241,242_268,269_293,294_303	8	21.62		0	4gfiA	4.1	124	303
4gg4A_234_710	Q3ZD72	3.3.3.3	234_267,268_300,301_334,335_368,369_402,403_436,437_470,471_504,505_538,539_572,573_606,607_640,641_674,675_710	14	33.07		0	4gg4A	3.3	234	710
4glpA_32_323	P08571	3.2.0.0	32_55,56_92,93_119,120_147,148_173,174_197,198_225,226_253,254_280,281_301,302_323	11	25.55		0	4glpA	3.2	32	323
4gmjA_1092_1292	A5YKK6	3.3.0.0	1092_1123,1124_1158,1159_1208,1209_1253,1254_1292	5	39.2		0	4gmjA	3.3	1092	1292
4gmoA_25_674	G0S5S6	3.3.0.0	25_62,63_107,108_171,172_215,216_262,263_324,325_459,460_517,518_567,568_609,610_674	11	58.09		0	4gmoA	3.3	25	674
4gn7A_13_287	Q64374	4.4.0.0	13_54,55_93,94_150,151_196,197_240,241_287	6	44.83	266_276	1	4gn7A	4.4	13	287
4gqbB_29_328	Q9BQA1	4.4.1.1	29_81,82_126,127_168,169_214,215_256,257_298,299_328	7	41.86	63_73	1	4gqbB	4.4	29	328
4gypC_148_333	Q46915	4.1.0	148_199,200_229,230_256,257_284,285_307,308_333	6	30.0	153_182	1	4gypC	4.1	148	333
4h09E_55_392	A5Z5V6	3.2.1.1	55_83,84_106,107_128,129_150,151_172,173_231,232_254,255_277,278_300,301_325,326_347,348_370,371_392	13	25.0	196_231	1	4h09E	3.2	55	392
4h41B_60_364	Q8AAM9	4.1.0.0	60_93,94_140,141_180,181_218,219_264,265_294,295_331,332_364	8	37.12	101_123,149_157	2	4h41B	4.1	60	364
4h5iB_14_339	P11655	4.4.0.0	14_72,73_132,133_175,176_216,217_268,269_310,311_339	7	45.57	90_97	1	4h5iB	4.4	14	339
4h7xA_12_124	P33981	3.3.0.0	12_50,51_91,92_124	3	36.67		0	4h7xA	3.3	12	124
4hbdA_612_829	Q63ZY3	3.3.1.1	612_666,667_697,698_738,739_771,772_805,806_829	6	35.33	652_661	1	4hbdA	3.3	612	829
4hdjA_63_382	Q9HXJ7	4.4.3	63_97,98_142,143_180,181_237,238_274,275_317,318_358,359_382	8	39.0	175_183,221_234	2	4hdjA	4.4	63	382
4hg6A_585_677	Q3J125	4.2.0	585_613,614_650,651_677	3	30.0	621_631	1	4hg6A	4.2	585	677
4hi0A_28_248	Q09065	4.1.0.0	28_52,53_98,99_114,115_139,140_158,159_171,172_198,199_230,231_248	9	23.56		0	4hi0A	4.1	28	248
4hmyA_19_555	P22892	3.3.2.2	19_60,61_96,97_134,135_170,188_226,227_281,282_322,323_357,358_393,394_435,436_469,470_516,517_555	13	39.0	171_187	1	4hmyA	3.3	19	555
4hnwA_16_476	P12945	3.3.0	16_52,53_89,90_125,126_157,158_196,197_238,239_273,274_307,308_342,343_378,379_416,417_450,451_476	13	34.46		0	4hnwA	3.3	16	476
4hpzA_154_573	L7MTL1	3.3.3.3	154_169,170_197,198_231,232_265,266_300,301_334,335_368,369_402,403_436,437_470,471_504,505_538,539_573	13	31.31		0	4hpzA	3.3	154	573
4hvtA_129_442	Q68XJ3	4.4.2.5	129_184,185_241,242_285,286_347,348_396,397_442	6	51.33	226_230,310_317,327_337	3	4hvtA	4.4	129	442
4hw6A_172_464	A7LR39	4.4.0.0	172_215,216_259,260_306,307_366,367_433,434_464	6	47.83	351_364,413_433	2	4hw6A	4.4	172	464
4hwmA_37_117	A6TB72	4.2.0	37_61,62_85,86_104,105_117	4	19.25		0	4hwmA	4.2	37	117
4hxeB_15_336	O58323	4.4.2.5	15_59,60_102,103_169,170_215,216_259,260_298,299_336	7	45.0	127_146	1	4hxeB	4.4	15	336
4i17A_22_227	Q5LCY3	3.3.0.0	22_56,57_90,91_125,126_164,165_227	5	40.2		0	4i17A	3.3	22	227
4i1aA_101_374	P96649	3.3.0.0	101_138,139_177,178_219,220_258,259_297,298_332,333_374	7	38.14		0	4i1aA	3.3	101	374
4i2wA_6_929	G5EG62	3.3.0.0	6_41,42_78,79_113,156_200,201_248,249_306,307_363,363_429,430_472,473_524,525_573,574_646,647_687,688_724,725_774,775_817,818_861,862_901,902_929	19	45.47	114_155	1	4i2wA	3.3	6	929
4i6jB_78_420	Q9UKT7	3.2.0.0	78_111,112_139,140_175,176_201,202_227,228_252,253_287,288_311,312_334,335_362,363_387,388_420	12	27.58		0	4i6jB	3.2	78	420
4i79A_9_380	Q8NFH3	4.4.1.1	9_76,77_131,132_171,172_217,218_260,261_351,352_380	7	52.14		0	4i79A	4.4	9	380
4icmB_4_311	G2IN12	4.1.0	4_69,70_109,110_138,139_169,170_221,222_265,266_290,291_311	8	37.5	12_54,175_192,241_265	3	4icmB	4.1	4	311
4ihcA_122_364	C6CBG9	4.1.0	122_149,150_218,219_246,247_270,271_293,294_320,321_350,351_364	8	29.38	157_193	1	4ihcA	4.1	122	364
4im6A_792_984	Q9C000	3.2.0	792_819,820_849,850_876,877_906,907_933,934_958,959_984	7	26.57		0	4im6A	3.2	792	984
4ip4A_185_367	Q1GLV3	4.1.0	185_210,211_236,237_266,267_291,292_315,316_344,345_367	7	25.14		0	4ip4A	4.1	185	367
4iqlA_14_306	Q7MAW0	4.1.0	14_36,37_89,90_110,111_131,132_165,166_187,188_306	7	40.86	192_285	1	4iqlA	4.1	14	306
4irtA_45_425	A7M066	4.4.2.3	45_92,93_140,141_194,195_271,272_334,335_397,398_425	7	53.43	386_395	1	4irtA	4.4	45	425
4j0wA_146_464	O43818	4.4.1.1	146_200,146_200,201_240,241_284,285_322,323_366,367_421,377_421,422_464	9	45.56	367_376	1	4j0wA	4.4	146	464
4j0xA_157_570	Q06506	4.4.1	157_238,239_282,283_326,327_401,402_476,477_519,520_570	7	58.14	217_232,364_397,441_470	3	4j0xA	4.4	157	570
4j87A_11_327	Q96WV5	4.4.1.1	11_52,53_93,94_136,137_211,212_255,256_299,300_327	7	44.29	166_184	1	4j87A	4.4	11	327
4j8dA_109_211	P50503	3.3.0	109_143,144_177,178_211	3	33.33		0	4j8dA	3.3	109	211
4jhmG_131_320	B6R2Z8	4.1.0.0	131_159,160_189,190_217,218_239,240_265,266_293,294_320	7	26.14		0	4jhmG	4.1	131	320
4jsnC_9_311	Q9BVC4	4.4.1.1	9_44,45_85,86_127,128_172,173_219,220_270,271_311	7	42.29		0	4jsnC	4.4	9	311
4k17B_193_635	Q6EDY6	3.2.0	193_221,222_249,250_279,280_307,308_340,341_368,369_395,396_427,428_456,457_489,490_516,517_551,552_578,579_606,607_635	15	28.53		0	4k17B	3.2	193	635
4k36A_4_235	Q0TTH1	4.1.0	4_91,92_117,118_158,159_187,188_235	5	45.4		0	4k36A	4.1	4	235
4k92A_316_538	Q7Z460	3.3.0	316_361,362_399,400_440,441_475,476_517,518_538	6	36.17		0	4k92A	3.3	316	538
4kbqA_24_131	Q9UNE7	3.3.0	24_56,57_90,91_131	3	35.0		0	4kbqA	3.3	24	131
4kbxA_55_251	P45550	4.1.0	55_80,81_98,99_145,146_184,185_229,230_251	6	31.83	154_168,196_207	2	4kbxA	4.1	55	251
4kf8A_1450_1748	G2QD05	3.3.0	1450_1510,1511_1563,1564_1617,1618_1677,1678_1748	5	58.8		0	4kf8A	3.3	1450	1748
4kk0D_2_349	Q09778	3.3.0.0	2_42,43_83,84_124,125_186,187_218,219_259,260_349	7	48.71	282_301	1	4kk0D	3.3	2	349
4klnA_25_106	P55072	4.2.0	25_41,51_80,81_106	3	23.33	42_50,85_93	2	4klnA	4.2	25	106
4kt1A_37_453	Q9BXB1	3.2.0	37_53,54_78,79_102,103_126,127_150,151_174,175_198,199_222,223_245,246_269,270_293,294_316,317_340,341_362,363_386,387_410,411_431,432_453	18	22.17		0	4kt1A	3.2	37	453
4kvmD_8_524	O74985	3.3.0.0	8_40,41_74,75_108,109_142,143_182,183_218,219_252,253_291,292_326,327_374,375_410,411_446,447_476,492_524	14	34.86	359_374,477_491	2	4kvmD	3.3	8	524
4l3fA_55_219	Q8Y7I7	3.2.0.0	55_81,82_103,104_126,127_149,150_173,174_196,197_219	7	22.57		0	4l3fA	3.2	55	219
4l7mA_8_264	B6YW62	3.3.0.0	8_30,31_64,65_106,107_147,148_184,185_224,225_264	7	35.71		0	4l7mA	3.3	8	264
4leuA_71_240	Q9STF9	3.3.0	71_105,106_141,142_172,173_206,207_240	5	33.0		0	4leuA	3.3	71	240
4lg8A_223_504	Q9UMS4	4.4.1.1	223_265,266_307,308_351,352_393,394_435,436_476,477_504	7	39.29		0	4lg8A	4.4	223	504
4li1A_43_440	B0BLW3	3.2.1.1	43_63,64_87,88_111,112_135,136_159,160_183,184_207,208_231,232_254,255_278,279_302,303_325,326_349,350_371,372_395,396_419,420_440	17	22.41		0	4li1A	3.2	43	440
4lrtA_14_253	D1A3K8	4.1.0	14_49,50_87,88_112,113_138,139_168,169_199,200_225,226_253	8	29.0	21_27	1	4lrtA	4.1	14	253
4m57A_73_763	B8Y6I0	3.3.0	73_105,106_136,137_167,168_207,208_243,244_278,279_313,314_349,350_383,384_418,419_453,454_488,489_523,524_559,560_594,595_629,630_665,666_700,701_735,736_763	20	33.55		0	4m57A	3.3	73	763
4meeA_1005_1285	Q03155	4.2.0	1005_1046,1047_1096,1097_1149,1150_1213,1214_1257,1258_1285	6	45.83		0	4meeA	4.2	1005	1285
4mf4A_19_261	B4E7W8	4.1.0	19_41,42_71,72_94,95_150,151_176,177_216,217_237,238_261	8	29.38	115_150,181_195	2	4mf4A	4.1	19	261
4mirA_39_120	Q57ES7	4.2.0	39_60,61_82,83_98,99_120	4	19.5		0	4mirA	4.2	39	120
4mn8B_69_188	Q94F62	3.2.0	69_91,92_116,117_139,140_164,165_188	5	23.0		0	4mn8B	3.2	69	188
4mr0A_186_571	Q8CYC9	3.1.0	186_205,206_246,247_286,287_311,312_362,363_397,398_420,421_464,465_497,498_525,526_550,551_571	12	31.17	233_245,260_276,326_337,346_360,374_379,388_396,434_444,453_462,489_495	9	4mr0A	3.1	186	571
4my1A_46_423	A0A6L8P2U9	4.1.0.0	46_67,68_223,224_246,247_274,275_296,297_337,338_359	7	43.86	303_315,364_423	2	4my1A	4.1	46	423
4mz1A_43_442	Q0P9J4	4.1.0	43_65,66_216,217_239,240_268,269_288,289_330,331_351,352_442	8	49.0	295_310,357_418	2	4mz1A	4.1	43	442
4mzuA_9_141	Q12KT8	3.2.0	9_44,45_77,78_112,113_141	4	32.25		0	4mzuA	3.2	9	141
4n69A_153_252	I1KHY6	3.1.0	153_172,173_191,192_217,218_235,236_252	5	19.0	196_203	1	4n69A	3.1	153	252
4ndjA_64_277	U6GSR1	4.2.0	64_90,91_152,153_180,207_238,248_277	5	34.8	103_140,181_206,239_247	3	4ndjA	4.2	64	277
4nkgA_198_389	D0ZVG2	3.2.1.1	198_219,220_239,240_260,261_280,281_300,301_320,321_340,341_363,364_389	9	20.33		0	4nkgA	3.2	198	389
4nq0A_13_321	Q12373	3.3.0	13_59,60_227,228_271,272_321	4	76.25	79_199	1	4nq0A	3.3	13	321
4o0kA_8_233	C0RKH4	4.1	8_42,43_73,74_99,100_132,133_159,160_186,187_206,207_233	8	27.25		0	4o0kA	4.1	8	233
4o1oA_22_321	A5H025	3.3.0	22_58,59_91,92_124,125_167,168_201,202_238,239_272,273_301,302_321	9	32.33	152_165	1	4o1oA	3.3	22	321
4o2wA_4029_4346	Q15751	4.4.2	4029_4080,4081_4135,4136_4187,4188_4240,4241_4292,4293_4346	6	52.0		0	4o2wA	4.4	4029	4346
4o4oA_15_189	Q8YLF9	4.2.0	15_44,45_76,77_124,125_156,157_189	5	34.0	20_31,88_116,133_149,164_180	4	4o4oA	4.2	15	189
4o9dB_243_617	O74910	4.4.0	243_301,302_342,343_391,392_444,445_490,491_550,551_591,592_617	8	45.88	286_300,383_389	2	4o9dB	4.4	243	617
4ohwA_326_422	P52874	4.2.0	326_364,365_398,399_422	3	31.33	359_363,376_382	2	4ohwA	4.2	326	422
4oj5A_624_736	G3M189	3.1.0	624_643,624_643,644_664,665_689,690_713,714_736	6	21.17		0	4oj5A	3.1	624	736
4ot9A_488_751	Q00653	3.3.0	488_526,527_559,560_599,600_633,634_667,668_700,730_751	7	32.57	701_729	1	4ot9A	3.3	488	751
4ozzA_200_481	Q887Q3	3.1.0.0	200_237,238_263,278_299,300_323,324_348,349_372,373_395,396_418,419_439,459_481	10	23.9	264_277,440_458	2	4ozzA	3.1	200	481
4p29A_45_234	P45299	3.3.0	45_77,78_112,113_149,150_185,199_234	5	34.4	186_198	1	4p29A	3.3	45	234
4p8qA_724_996	Q9UIQ6	3.3.0	724_760,761_812,813_855,856_885,886_919,920_956,957_996	7	38.0		0	4p8qA	3.3	724	996
4peuA_69_272	A3DHD2	3.1.0	69_90,91_115,116_153,154_177,178_199,200_228,229_250,251_272	8	24.5	132_145	1	4peuA	3.1	69	272
4pjuA_193_959	Q8N3U4	3.3.0	193_230,281_322,323_362,363_401,402_438,568_604,605_647,648_704,705_744,761_798,817_877,878_910,911_959	13	41.62	231_280,456_567,745_760,799_816	4	4pjuA	3.3	193	959
4pmhA_150_279	E7CIP7	3.1.0.0	150_179,180_200,201_226,227_244,245_279	5	25.0		0	4pmhA	3.1	150	279
4pr7A_1_217	Q934G3	4.2.0	1_29,30_70,71_103,104_142,143_184,185_217	6	35.17		0	4pr7A	4.2	1	217
4pufA_182_447	D0ZRB2	3.1.0	182_202,203_223,224_244,245_265,266_286,287_307,308_328,329_349,350_370,371_391,392_418,419_447	12	21.17	428_444	1	4pufA	3.1	182	447
4pxwA_1088_1389	Q9Y4B6	4.4.0.0	1088_1132,1133_1176,1177_1214,1216_1254,1255_1290,1291_1349,1350_1389	7	42.0		0	4pxwA	4.4	1088	1389
4q1qA_54_321	Q9XD84	3.1.0.0	54_75,76_94,95_112,113_132,133_149,150_170,171_189,190_208,209_225,226_245,246_264,265_283,284_305,306_321	14	18.14		0	4q1qA	3.1	54	321
4q3gA_75_223	Q01JP8	3.2.0	75_98,99_122,123_146,147_170,171_194,195_223	6	23.83		0	4q3gA	3.2	75	223
4q62A_9_383	Q5ZUB7	3.2.0	9_30,31_59,60_85,86_131,132_159,160_183,184_208,209_232,233_257,258_283,284_305,306_361,362_383	13	27.85		0	4q62A	3.2	9	383
4r7sA_20_260	A7AK45	3.3.0.0	20_54,55_89,90_123,124_157,158_194,195_226,227_260	7	33.43		0	4r7sA	3.3	20	260
4r9xB_2_225	A0A6L8Q3J2	4.1.0.0	2_21,22_50,51_85,86_112,113_141,142_168,169_193,194_225	8	27.0		0	4r9xB	4.1	2	225
4rc1A_2_235	Q58499	4.1.0.0	2_21,22_50,51_81,82_112,113_145,146_181,182_201,202_235	8	28.25		0	4rc1A	4.1	2	235
4rcaB_34_234	Q96PX8	3.2.1.1	34_60,61_89,90_108,109_132,133_156,157_179,180_204,205_234	8	24.12		0	4rcaB	3.2	34	234
4rctA_206_345	Q5F9M9	4.2.0	206_269,270_324,325_345	3	45.67	213_257,291_322	2	4rctA	4.2	206	345
4rdtA_144_734	Q9JZN9	4.2.0.0	144_176,177_224,225_323,324_368,369_417,418_474,475_530,531_592,593_651,652_692,693_734	11	52.73	489_511	1	4rdtA	4.2	144	734
4revA_32_182	P13240	4.2.0	32_87,88_122,123_152,153_182	4	36.75		0	4revA	4.2	32	182
4rhbA_233_759	P31554	4.2.0.0	233_254,255_282,283_324,325_367,368_405,406_444,445_503,504_574,575_619,620_650,651_698,699_728,729_759	13	39.54	295_306,336_351,462_470,520_554,588_600,660_679	6	4rhbA	4.2	233	759
4rjwA_28_414	P32977	4.2.0	28_71,72_103,104_160,161_196,197_272,273_308,309_377,378_414	8	47.38	115_147,213_254,309_330	3	4rjwA	4.2	28	414
4rl8C_13_267	A5W3Z9	4.2.1.1	13_61,62_105,106_148,149_193,194_237,238_267	6	41.5	81_85	1	4rl8C	4.2	13	267
4rlcA_6_160	P13794	4.2.0	6_39,6_38,39_79,40_80,80_124,81_124,125_160	7	38.14		0	4rlcA	4.2	6	160
4rnfA_209_430	Q9HVI8	4.1.0	209_268,269_300,301_329,330_352,353_386,387_408,409_430	7	30.71	224_238	1	4rnfA	4.1	209	430
4rseB_40_522	Q28175	4.4.0.0	40_133,134_181,182_243,244_308,309_413,414_470,471_522	7	68.0	50_62,85_128,256_282,335_360,372_404,421_429	6	4rseB	4.4	40	522
4ru5A_217_635	H2BD96	3.1.0.0	217_341,342_361,362_385,386_413,414_435,436_470,471_490,491_515,516_544,545_576,577_607,608_635	12	33.92	231_236,254_330	2	4ru5A	3.1	217	635
4rusE_10_237	P68512	4.4.0.0	10_43,44_77,78_122,123_165,166_211,212_237	6	37.0	103_106	1	4rusE	4.4	10	237
4s23A_25_288	Q5SLI8	4.1.0	25_53,54_83,84_107,108_139,140_198,199_226,227_257,258_288	8	32.0	147_174	1	4s23A	4.1	25	288
4tqkA_12_391	H6CS64	4.4.1.2	12_54,55_111,112_166,167_223,224_278,279_334,335_391	7	53.29		0	4tqkA	4.4	12	391
4tqoB_87_601	Q60AR6	4.4.0.0	87_139,140_190,191_274,275_338,339_422,423_497,498_541,542_601	8	63.38	122_131,178_184,202_208,230_269,291_299,384_420,441_470,557_592	8	4tqoB	4.4	87	601
4tumA_219_340	Q9SAR5	3.3.1.1	219_250,251_283,284_316,317_340	4	29.5		0	4tumA	3.3	219	340
4tzhA_45_209	Q72Q78	3.2.1.1	45_68,69_90,91_113,114_137,138_159,160_183,184_209	7	22.57		0	4tzhA	3.2	45	209
4u09A_44_413	Q72NS0	3.2.1.1	44_67,68_89,90_112,113_135,136_159,160_181,182_204,205_228,229_250,251_273,274_296,297_320,321_342,343_366,367_388,389_413	16	22.12		0	4u09A	3.2	44	413
4u0oB_53_271	Q8DLC2	4.1.0.0	53_99,100_133,134_164,165_204,205_233,234_271	6	35.5		0	4u0oB	4.1	53	271
4u1fA_162_571	P06103	4.4.0.0	162_195,196_232,233_300,301_340,341_395,396_448,449_511,512_571	8	50.25		0	4u1fA	4.4	162	571
4u49A_120_298	Q47465	3.1.0.0	120_142,143_170,171_192,193_216,217_242,243_273,274_298	7	24.57	147_153,258_265	2	4u49A	3.1	120	298
4u7lA_32_422	Q96JA1	3.2.1.1	32_55,56_78,79_102,103_126,127_151,152_174,175_198,199_222,223_246,247_270,271_294,295_318,319_345,346_369,370_393,394_422	16	23.44		0	4u7lA	3.2	32	422
4uaeA_85_469	O00629	3.3.3.1	85_127,128_169,170_211,212_254,255_296,297_339,340_381,382_423,424_469	9	41.78		0	4uaeA	3.3	85	469
4uf7B_229_611	I0E093	4.4.0.0	229_289,290_351,352_443,444_495,496_561,562_611	6	62.83	318_327,384_417	2	4uf7B	4.4	229	611
4ui9C_26_540	Q9UJX2	3.3.0.0	26_77,78_110,111_166,167_199,200_226,227_259,260_293,294_327,328_361,362_395,396_430,431_465,466_509,510_540	14	35.79	64_81,129_149,216_226,498_500	4	4ui9C	3.3	26	540
4ui9R_192_474	Q9UM11	4.4.1.1	192_231,232_273,274_315,316_354,355_398,399_445,446_474	7	39.43		0	4ui9R	4.4	192	474
4ui9X_36_540	Q9UJX3	3.3.2.1	36_72,73_133,134_166,167_199,200_234,235_270,271_303,304_335,336_371,372_406,407_438,439_474,475_506,507_540	14	35.07		0	4ui9X	3.3	36	540
4uqaA_14_291	A3DJS9	4.1.0	14_46,47_74,75_129,130_164,165_193,194_219,220_259,260_291	8	33.75	84_105	1	4uqaA	4.1	14	291
4ur7A_13_231	Q8UB77	4.1.0.0	13_45,46_79,80_105,106_135,136_161,162_185,186_207,208_231	8	26.38		0	4ur7A	4.1	13	231
4uxdA_4_218	Q6KZI8	4.1.0.0	4_37,38_71,72_96,97_126,127_154,155_179,180_198,199_218	8	25.88		0	4uxdA	4.1	4	218
4uzyA_13_629	A8ITN7	3.3.0.0	13_45,46_77,78_106,107_139,140_175,176_230,231_269,270_306,307_346,347_373,374_416,417_447,448_482,483_529,530_570,571_629	16	37.56		0	4uzyA	3.3	13	629
4v0mH_49_419	A8JEA1	4.4.0.0	49_93,94_137,138_259,260_302,303_340,341_384,385_419	7	52.0		0	4v0mH	4.4	49	419
4v3gA_21_324	Q48391	4.2.0.0	21_64,65_105,106_149,150_189,190_234,235_281,282_324	7	42.43		0	4v3gA	4.2	21	324
4wj3B_297_399	Q9HVT7	3.3.0	297_322,323_364,365_399	3	33.33		0	4wj3B	3.3	297	399
4wjsA_149_517	G0SC29	4.4.1.1	149_191,192_234,235_282,283_323,324_406,407_448,449_490,491_517	8	45.12	242_246,331_371,388_393	3	4wjsA	4.4	149	517
4wjuA_146_515	P25382	4.4.1.1	146_185,186_231,232_277,278_319,320_404,405_446,447_485,486_515	8	45.25	239_245,330_365	2	4wjuA	4.4	146	515
4wozA_17_237	D5Q364	4.1	17_51,52_85,86_112,113_143,144_170,171_194,195_213,214_237	8	26.62		0	4wozA	4.1	17	237
4wp6A_214_343	G0SET4	3.2.0	214_264,265_290,291_316,317_343	4	31.5		0	4wp6A	3.2	214	343
4wwuB_163_242	Q99257	3.2.0	163_189,190_214,215_242	3	25.67		0	4wwuB	3.2	163	242
4wz9B_613_927	Q7Q2T8	3.3.0	613_652,653_689,690_739,740_777,778_811,812_846,847_890,891_927	8	38.38		0	4wz9B	3.3	613	927
4wzsC_2_752	Q8SVZ5	3.3.0.0	2_36,37_149,150_195,196_239,240_270,271_306,307_351,352_382,383_416,417_475,476_514,515_564,565_604,605_635,636_678,679_715,716_752	17	43.18	70_96,184_195,346_352,511_516,706_715	5	4wzsC	3.3	2	752
4x33B_4_318	P31386	4.4.1.3	4_37,38_87,88_131,132_180,181_223,224_261,262_318	7	44.0		0	4x33B	4.4	4	318
4x61A_16_291	O14744	4.1.0	16_39,40_81,82_120,121_149,150_201,202_225,226_262,263_291	8	33.5	51_67,159_183,234_246	3	4x61A	4.1	16	291
4x8qA_1_203	A0A0M3KL00	3.3.0.0	1_33,34_66,67_102,103_140,141_174,175_203	6	32.83		0	4x8qA	3.3	1	203
4xa9B_17_232	Q5ZWY8	3.2.1.1	17_37,38_65,66_89,90_113,114_137,138_160,161_184,185_208,209_232	9	23.0		0	4xa9B	3.2	17	232
4xavC_315_540	Q8BMF8	4.4.0.0	315_367,368_422,423_468,469_511,512_540	5	44.2	347_356,405_422	2	4xavC	4.4	315	540
4xglA_212_315	O15091	3.3.0	212_242,243_277,278_315	3	33.67		0	4xglA	3.3	212	315
4xgoA_45_338	F2YBL9	3.2.1.1	45_68,69_92,93_116,117_140,141_161,162_180,181_201,202_223,224_247,248_270,271_293,294_314,315_338	13	21.62		0	4xgoA	3.2	45	338
4xi0A_40_213	C4XPQ7	3.3.2.1	40_74,75_107,108_141,142_175,176_213	5	33.8		0	4xi0A	3.3	40	213
4xnkA_42_490	P18895	4.2.0.0	42_83,84_143,144_176,177_218,219_271,272_323,324_391,392_456,457_490	9	48.89	198_202,337_373,407_420	3	4xnkA	4.2	42	490
4xogA_232_691	Q54727	4.4.2.3	232_298,299_476,477_533,534_580,581_650,651_691	6	75.67	360_455	1	4xogA	4.4	232	691
4xppA_233_516	A0A0F7R6D6	4.1.0	233_261,262_300,301_360,361_414,415_428,429_453,454_480,481_516	8	34.5	266_285,308_338,366_393	3	4xppA	4.1	233	516
4xsqA_35_163	C3YZ59	3.3.0	35_54,55_80,81_104,105_135,136_163	5	24.8	117_131,147_160	2	4xsqA	3.3	35	163
4xtlA_21_235	N0DKS8	3.3.0.0	21_84,106_162,163_235	3	63.67	85_105	1	4xtlA	3.3	21	235
4y25A_518_808	P69434	4.2.0	518_554,555_588,589_619,620_658,659_692,693_737,738_775,776_808	8	35.38	629_641	1	4y25A	4.2	518	808
4y6wA_2_209	A0A090CRQ5	3.3.0.0	2_43,44_85,86_125,126_169,170_209	5	40.6		0	4y6wA	3.3	2	209
4y7eB_67_342	F5HR99	4.1.0.0	67_96,97_129,130_167,168_204,205_234,235_266,267_297,298_342	8	33.5		0	4y7eB	4.1	67	342
4y9vA_179_619	I2GUG1	3.1.0	179_197,198_312,313_338,339_361,362_389,390_419,420_444,445_461,462_485,486_518,519_554,555_589,590_619	13	32.92	221_309	1	4y9vA	3.1	179	619
4yhcA_593_1053	O43043	4.4.0.0	593_637,638_679,680_737,738_779,780_825,826_917,918_1018,1019_1053	8	56.62	841_849,876_907	2	4yhcA	4.4	593	1053
4ynwA_28_284	G0S0I4	3.3.2.1	28_65,66_110,111_139,167_209,210_251,252_284	6	37.33	104_109,140_166	2	4ynwA	3.3	28	284
4yo3A_221_375	D3GUX1	3.3.0.0	221_261,280_311,312_345,346_375	4	33.25	262_279	1	4yo3A	3.3	221	375
4yttA_3_294	O50580	4.1.0.0	3_32,33_61,62_103,104_147,148_177,178_206,207_241,242_294	8	35.5		0	4yttA	4.1	3	294
4yv6A_72_257	A0A0J9X288	3.3.0	72_99,100_137,138_170,171_216,217_257	5	36.2		0	4yv6A	3.3	72	257
4yvqC_199_314	Q940U6	3.3.0.0	199_237,238_279,280_314	3	37.67		0	4yvqC	3.3	199	314
4z0cA_86_751	Q6R5N8	3.2.1.1	86_106,107_130,131_154,155_177,178_201,202_227,228_250,251_273,274_297,298_320,321_350,351_373,374_398,399_423,424_447,448_471,472_495,496_519,520_543,544_567,568_596,597_622,623_646,647_674,675_698,699_722,723_751	27	23.67		0	4z0cA	3.2	86	751
4zc4A_809_923	Q6PKG0	3.3.0	809_850,851_889,890_923	3	37.33		0	4zc4A	3.3	809	923
4zgcA_442_714	Q8IDQ2	4.4.2.1	442_478,479_526,527_573,574_620,621_668,669_714	6	44.5		0	4zgcA	4.4	442	714
4zgvA_211_867	Q6D8U4	4.2.0	211_262,263_305,306_351,352_430,431_519,520_552,553_627,628_679,680_749,750_818,819_867	11	58.73	223_246,373_409,456_498,569_613,645_664,703_733,764_803,832_857	8	4zgvA	4.2	211	867
4zlhA_67_352	P0AB60	3.3.2.1	67_101,102_138,139_173,174_212,213_247,248_280,281_313,314_352	8	34.75		0	4zlhA	3.3	67	352
4zn4A_70_533	G0S0R0	4.4.1.1	70_140,141_190,191_241,242_300,301_379,380_425,426_503,504_533	8	57.0	271_279	1	4zn4A	4.4	70	533
4zovA_67_431	P35184	4.4.0.0	67_110,67_110,111_155,156_202,203_259,260_312,313_353,354_393,394_431	9	44.44	245_253,302_312,404_411	3	4zovA	4.4	67	431
5a01A_355_561	Q7KJA9	3.3.0	355_388,389_421,422_456,457_489,491_533,534_561	6	33.33		0	5a01A	3.3	355	561
5a1uE_23_539	Q9QZE5	3.3.2.2	23_61,62_100,101_133,134_172,173_206,207_240,241_283,284_315,316_355,356_392,393_426,427_464,465_504,505_539	14	35.93		0	5a1uE	3.3	23	539
5a2aA_34_393	I1VWH9	4.1.0	34_82,83_130,131_208,209_237,238_260,261_301,302_341,342_393	8	44.0	38_63,88_111,139_185,264_280,306_322,348_367	6	5a2aA	4.1	34	393
5a31O_207_744	Q9UJX4	3.3.0.0	207_247,248_287,288_335,336_370,371_414,415_467,468_501,502_540,541_576,577_616,617_655,656_706,707_744	13	40.38		0	5a31O	3.3	207	744
5a5bP_28_307	Q12250	3.3.0.0	28_70,71_109,110_152,153_192,193_233,234_273,274_307	7	39.0		0	5a5bP	3.3	28	307
5a5bQ_3_327	Q12377	3.3.0.0	3_41,42_89,90_130,131_170,171_210,211_253,254_290,291_327	8	39.62		0	5a5bQ	3.3	3	327
5a5tM_13_238	G1SLW8	3.3.0.0	13_41,42_75,76_114,115_151,152_192,193_238	6	36.67		0	5a5tM	3.3	13	238
5a7dL_483_608	Q24367	3.3.0.0	483_528,529_574,575_608	3	41.0		0	5a7dL	3.3	483	608
5a94B_69_365	Q21KE5	4.1.0.0	69_100,101_135,136_180,181_223,224_249,250_286,287_325,326_365	8	36.12	74_84,107_115,144_158,188_199,229_234,256_262,292_308,331_346	8	5a94B	4.1	69	365
5a9q2_18_325	Q8NFH4	4.4.1.1	18_71,72_126,127_164,165_209,210_254,255_297,298_325	7	43.0		0	5a9q2	4.4	18	325
5aarA_518_702	Q38998	3.3.0	518_550,551_583,584_617,618_647,648_680,681_702	6	29.83		0	5aarA	3.3	518	702
5aeoA_43_147	A0A3S5Y0Q5	4.2.0	43_67,68_101,102_122,123_147	4	25.25	92_100	1	5aeoA	4.2	43	147
5afu3_349_709	A0A0J9X2A1	4.4.1.1	349_445,446_487,488_528,529_578,579_632,633_674,675_709	7	50.57		0	5afu3	4.4	349	709
5annA_73_370	J7HDY4	4.4.2.4	73_134,135_209,210_284,285_370	4	73.5	227_243	1	5annA	4.4	73	370
5awfE_206_440	P77522	3.1.0.0	206_233,234_262,263_296,297_323,324_353,354_382,383_414,415_440	8	28.38		0	5awfE	3.1	206	440
5ay9A_66_350	E6UIS7	4.4.2.4	66_123,124_185,186_250,251_319,320_350	5	56.0		0	5ay9A	4.4	66	350
5b00A_-3_257	A0A010	3.3.0.0	-3_47,48_105,106_165,210_257	4	53.25	166_209	1	5b00A	3.3	-3	257
5b04F_346_448	P56288	3.1.0.0	346_367,368_384,385_401,402_418,419_435,436_448	6	16.17		0	5b04F	3.1	346	448
5b26A_353_497	Q9Z2G6	3.3.2.3	353_388,389_425,426_461,462_497	4	35.25		0	5b26A	3.3	353	497
5bjsA_40_556	G0S8H7	4.4.1	40_94,95_140,141_189,190_244,245_331,332_524,525_556	7	72.86	217_230,275_308,357_510	3	5bjsA	4.4	40	556
5buzE_531_828	G0S6M7	3.3.0	531_556,557_584,585_617,618_656,689_715,716_749,750_779,780_802,803_828	9	28.56	657_688	1	5buzE	3.3	531	828
5bvuA_450_770	F6BL85	3.3.0.0	450_480,533_573,601_647,670_699,733_765	5	35.4	481_532,574_600,648_669,700_732	4	5bvuA	3.3	450	770
5bymA_214_599	P39016	3.3.2.5	214_237,238_274,275_310,311_353,354_391,392_424,425_487,488_533,534_599	9	41.89		0	5bymA	3.3	214	599
5c2mA_13_234	A7SDD2	4.4.0.0	13_47,48_95,96_142,143_189,190_234	5	43.4		0	5c2mA	4.4	13	234
5c2vB_49_384	Q1Q0T4	4.4.0.0	49_89,90_129,130_176,177_223,224_288,289_354,355_384	7	47.0	247_258,317_345	2	5c2vB	4.4	49	384
5c54A_8_233	Q8NMD2	4.1.0.0	8_42,43_76,77_102,103_134,135_163,164_191,192_210,211_233	8	27.25		0	5c54A	4.1	8	233
5c58A_243_865	Q79AD2	4.2.0.0	243_268,269_337,338_392,393_449,450_499,500_574,575_632,633_697,698_776,777_823,824_865	11	55.64	516_556,590_616,653_680,714_750	4	5c58A	4.2	243	865
5c6gA_82_652	Q74ZR5	3.3.0	82_117,118_156,157_196,197_238,239_279,327_376,419_453,454_509,574_611,612_652	10	40.8	280_326,377_418,510_573	3	5c6gA	3.3	82	652
5c9sB_1472_1721	Q05022	3.3.0.0	1472_1506,1507_1545,1546_1580,1581_1613,1614_1650,1651_1683,1684_1721	7	34.71		0	5c9sB	3.3	1472	1721
5ceaA_30_218	Q6MHS9	3.3.1.1	30_62,63_95,96_128,129_163,164_196,197_218	6	30.5		0	5ceaA	3.3	30	218
5cmnA_41_327	Q9NZU0	3.2.1.1	41_60,61_85,86_106,107_130,131_156,157_177,178_201,202_227,228_249,250_273,274_297,298_327	12	22.92		0	5cmnA	3.2	41	327
5cmnF_153_391	Q9HAR2	4.4.0.0	153_207,208_258,259_307,308_362,363_391	5	46.8		0	5cmnF	4.4	153	391
5cqsA_933_1136	Q06706	3.3.0	933_961,962_991,990_1016,1017_1049,1050_1080,1081_1108,1109_1136	7	28.43		0	5cqsA	3.3	933	1136
5ctrA_307_586	Q15020	3.3.0.0	307_341,342_376,377_411,412_469,470_506,507_539,540_586	7	39.0		0	5ctrA	3.3	307	586
5cvwA_1529_1601	J7QLC0	3.1.0.0	1529_1546,1547_1564,1565_1582,1583_1601	4	17.25		0	5cvwA	3.1	1529	1601
5cxbA_114_487	G0SFB5	4.4.1	114_179,180_227,228_299,300_341,342_390,391_462,463_487	7	52.43	124_138,170_177,259_287,422_435,443_459	5	5cxbA	4.4	114	487
5cxbB_452_801	G0SCK6	4.4.1.1	452_497,498_587,588_631,632_673,674_718,719_768,769_801	7	49.0	532_545,573_579,607_611	3	5cxbB	4.4	452	801
5d68A_288_413	O00522	3.3.1.1	288_322,323_356,357_390,391_413	4	30.5		0	5d68A	3.3	288	413
5dbkA_67_418	M1Q3P9	3.3.0.0	106_145,146_186,187_223,224_263,264_301,302_343,344_381,382_418	8	38.12		0	5dbkA	3.3	67	418
5dizA_28_254	Q680B9	3.3.0.0	28_64,65_107,108_144,145_178,179_214,215_254	6	36.83		0	5dizA	3.3	28	254
5dl8A_9_392	A0A0D5YI36	4.2.0.0	9_47,57_110,104_149,150_195,196_227,228_261,262_319,320_353,360_392	9	40.78	48_56,73_93,120_135,170_181,275_300,354_360	6	5dl8A	4.2	9	392
5dlqA_9_1131	Q9ESJ0	3.3.0	9_49,50_85,86_133,134_168,195_261,262_311,312_360,361_423,424_488,489_553,604_652,672_720,721_773,774_823,824_870,871_952,953_995,996_1048,1049_1087,1088_113	20	97.0	169_194,554_603,653_671	3	5dlqA	3.3	9	1131
5dn7A_367_553	Q6A070	3.3.0.0	367_403,404_444,445_481,482_519,520_553	5	36.4		0	5dn7A	3.3	367	553
5dseA_140_829	Q86TV6	3.3.0	140_214,215_253,254_340,341_395,396_429,430_459,466_513,514_547,548_581,582_613,695_728,729_762,763_796,797_829	14	42.07	614_694	1	5dseA	3.3	140	829
5e3pA_143_236	Q8NRE3	3.1.0	143_160,161_178,179_194,195_220,221_236	5	17.8	146_150	1	5e3pA	3.1	143	236
5e6rA_24_586	P20701	4.4.0.0	24_68,69_125,325_375,376_430,431_490,491_555,556_586	7	51.0	119_325	1	5e6rA	4.4	24	586
5e7pA_22_104	A0QQS4	4.2.0	22_42,57_75,76_104	3	22.0	43_56,85_93	2	5e7pA	4.2	22	104
5ec6A_173_309	F0EX68	4.2.0.0	173_217,218_244,245_273,274_309	4	33.25	192_208,269_278	2	5ec6A	4.2	173	309
5et0A_0_331	Q9ET47	3.3.1.1	0_37,38_71,72_105,106_139,140_173,174_207,208_241,242_273,274_306,307_331	10	32.2		0	5et0A	3.3	0	331
5ewpA_36_274	W7FPA1	3.3.0.0	36_94,95_139,140_180,181_233,234_274	5	46.8		0	5ewpA	3.3	36	274
5f42A_7_184	A0Q7Y0	3.1.0	7_24,25_42,43_60,61_91,92_116,117_134,135_152,153_170,171_184	9	18.78	65_77,97_102	2	5f42A	3.1	7	184
5f7uA_993_1091	Q8Y4J2	4.2.0	993_1014,1015_1038,1039_1066,1067_1091	4	23.75		0	5f7uA	4.2	993	1091
5fg0A_43_420	Q04781	3.3.0.0	43_82,83_124,125_161,162_227,228_274,275_324,325_371,372_420	8	46.25		0	5fg0A	3.3	43	420
5fq6B_177_983	Q8A5H5	4.2.0	177_265,266_304,305_395,396_469,470_535,536_571,579_658,659_714,715_813,814_916,926_983	11	70.91	190_250,322_374,419_444,497_511,598_641,675_695,733_800,827_902,917_925,938_971	10	5fq6B	4.2	177	983
5frpA_24_643	Q04264	3.3.0	24_68,69_117,118_160,161_203,229_277,278_317,318_355,356_395,396_434,435_481,482_513,514_557,558_589,590_643	14	41.5	204_228	1	5frpA	3.3	24	643
5fsbA_12_224	B0CZL6	4.4.0	12_49,50_86,87_124,125_164,165_202,203_224	6	34.5		0	5fsbA	4.4	12	224
5fzpA_46_340	P84908	4.4.0.0	46_84,85_122,123_168,169_214,215_275,276_323,324_340	7	41.14		0	5fzpA	4.4	46	340
5g38A_38_190	P0A432	4.2.0.0	38_82,83_130,131_157,158_190	4	37.25		0	5g38A	4.2	38	190
5g4xA_113_339	Q9JLU4	3.3.0	113_148,149_182,183_215,216_249,250_282,283_315,316_339	7	31.43		0	5g4xA	3.3	113	339
5g5oA_95_242	A9CB85	3.1.0.0	95_130,131_163,164_186,187_207,208_242	5	28.6		0	5g5oA	3.1	95	242
5ganH_180_465	P20053	4.4.1.1	180_219,220_266,267_308,309_350,351_394,395_438,439_465	7	39.86		0	5ganH	4.4	180	465
5gjqN_3_700	Q99460	3.3.3.1	3_35,36_72,73_106,107_146,147_172,173_210,211_241,242_321,349_380,381_415,416_453,454_488,489_522,523_558,559_592,593_628,629_662,663_700	18	36.28	322_348	1	5gjqN	3.3	3	700
5gjqO_17_228	Q9UNM6	3.3.0	17_49,50_87,88_126,149_183,184_228	5	37.0	127_148	1	5gjqO	3.3	17	228
5gjqQ_2_314	O00231	3.3.0.0	2_37,38_80,81_121,122_161,162_203,204_245,246_282,283_314	8	38.12		0	5gjqQ	3.3	2	314
5gjqR_14_285	Q15008	3.3.0	14_50,51_76,94_136,137_171,172_207,208_254,255_285	7	35.43	77_93	1	5gjqR	3.3	14	285
5gjqT_136_253	P48556	3.3.0	136_177,178_219,220_253	3	38.33		0	5gjqT	3.3	136	253
5gkdA_65_727	A0A1S4NYD7	3.1.0.0	65_88,89_113,114_144,184_210,211_234,235_260,261_281,282_320,321_349,500_524,525_561,562_587,588_619,620_650,651_679,680_703,704_727	17	26.88	145_183,350_499	2	5gkdA	3.1	65	727
5gm6G_158_945	P49955	3.3.0	158_195,196_235,236_274,275_309,310_350,351_388,389_426,427_470,471_514,515_552,553_592,593_637,638_680,681_719,720_758,759_793,794_830,831_874,875_911,912_945	20	38.4		0	5gm6G	3.3	158	945
5gq0A_26_341	Q8RY71	4.4.2	26_67,68_127,128_183,184_234,235_304,305_341	6	51.67	260_274	1	5gq0A	4.4	26	341
5gqtA_170_469	Q9SDM9	4.4.1	170_219,220_268,269_322,323_371,372_433,434_469	6	49.0	269_272,287_291	2	5gqtA	4.4	170	469
5gt5A_93_294	W8CR80	3.1.0.0	93_115,116_152,153_175,176_195,246_272,273_294	6	24.33	196_245	1	5gt5A	3.1	93	294
5gvaA_18_305	O75717	4.4.0	18_56,57_96,97_138,139_192,193_232,233_275,276_305	7	40.14	179_188	1	5gvaA	4.4	18	305
5h2aA_12_156	Q6CUK7	3.3.0	12_51,52_98,99_131,132_156	4	35.25		0	5h2aA	3.3	12	156
5h7cA_6_403	P38507	3.3.0	6_39,40_88,89_128,129_168,169_218,236_284,285_324,325_364,365_403	9	41.33	219_235	1	5h7cA	3.3	6	403
5hdtA_46_1057	Q9NTI5	3.3.0	46_92,93_147,148_187,202_241,242_284,285_325,326_362,363_400,401_448,469_497,498_536,537_571,572_613,614_665,666_697,698_738,739_777,820_870,871_914,915_950,951_1009,1010_1057	22	41.55	188_201,449_468,778_819	3	5hdtA	3.3	46	1057
5hi8A_11_134	E3SMK9	4.2.0	11_39,40_67,68_86,87_111,112_134	5	23.8	15_22	1	5hi8A	4.2	11	134
5hl3A_76_286	Q8Y4H2	3.2.0	76_101,102_126,127_151,152_175,176_199,200_221,222_244,245_266,267_286	9	22.44		0	5hl3A	3.2	76	286
5hqgA_414_731	Q8NHY2	4.4.1.1	414_468,469_511,512_553,554_597,598_638,639_680,681_731	7	44.43	450_463	1	5hqgA	4.4	414	731
5hucA_253_472	Q8NNL5	4.1.0	253_269,288_312,313_341,342_371,372_414,415_472	6	32.67	270_287,383_391,427_454	3	5hucA	4.1	253	472
5hywA_57_715	Q5VMP0	3.2.0.0	57_83,84_147,148_170,171_202,203_231,232_259,260_292,293_328,329_357,358_382,383_408,409_432,433_454,455_522,523_549,550_584,585_624,625_657,658_679,680_715	20	31.95		0	5hywA	3.2	57	715
5hyxB_73_662	C0LGR3	3.2.1.1	73_96,97_120,121_144,145_168,169_192,193_217,218_241,242_265,266_289,290_313,314_337,338_361,362_385,386_409,410_433,434_457,458_481,482_505,506_528,529_552,553_576,577_601,602_625,626_648,649_662	25	22.6		0	5hyxB	3.2	73	662
5i5jA_66_485	Q12M27	4.4.0.0	66_123,124_172,173_233,234_319,320_370,371_421,422_485	7	59.0	277_308	1	5i5jA	4.4	66	485
5ic7A_273_592	G0SBN9	4.4.0.0	273_326,327_375,376_414,415_464,465_544,545_589	6	51.83	366_370,498_530	2	5ic7A	4.4	273	592
5ie0A_308_410	Q9SMT7	4.2.0	308_338,339_388,389_410	3	33.33	327_343,370_386	2	5ie0A	4.2	308	410
5ifeC_491_1256	O75533	3.3.2.2	491_527,528_564,565_604,605_639,640_676,677_719,720_758,759_800,801_844,845_883,884_922,923_965,966_1006,1007_1048,1049_1090,1091_1137,1138_1179,1180_1221,1222_1256	19	39.32		0	5ifeC	3.3	491	1256
5il7A_39_424	Q8KC98	3.2.1.1	39_66,67_88,89_110,111_132,133_154,155_176,177_198,199_220,221_242,243_264,265_286,287_308,309_330,331_352,353_374,375_395,406_424	17	21.12	396_405	1	5il7A	3.2	39	424
5irlA_746_1017	G1T469	3.2.0	746_772,773_796,797_826,827_854,855_882,883_910,911_938,939_966,967_994,995_1017	10	26.2		0	5irlA	3.2	746	1017
5ivaA_47_616	Q9I5U2	4.2.0.0	47_72,73_99,100_140,141_184,185_224,225_285,286_345,346_415,416_474,475_505,506_551,552_582,583_616	13	42.85	155_169,244_265,305_316,366_395,434_459,520_531	6	5ivaA	4.2	47	616
5j44A_306_956	Q8VSL2	3.1.0	306_326,327_347,348_367,368_387,388_412,413_435,436_457,458_562,563_584,585_604,605_642,643_662,663_711,712_728,729_748,749_769,770_801,802_821,822_862,863_882,883_904,905_928,929_956	23	27.3	401_409,481_561,610_628,668_698,782_793,835_855	6	5j44A	3.1	306	956
5jhqA_181_642	O95271	3.3.1.1	181_217,218_250,251_283,284_317,335_370,371_403,404_436,437_469,524_559,560_592,593_625,626_642	12	31.58	318_334,358_362,470_523	3	5jhqA	3.3	181	642
5jjtA_12_112	Q84XU2	3.3.0	12_44,45_78,79_112	3	32.67		0	5jjtA	3.3	12	112
5jkpA_40_263	Q9HU96	3.3.0	40_76,77_114,115_150,151_183,184_216,217_263	6	36.33	134_140	1	5jkpA	3.3	40	263
5jlvC_477_555	Q496J9	3.1.0.0	477_495,496_515,516_535,536_555	4	18.75		0	5jlvC	3.1	477	555
5jo8A_40_277	E1C2W2	3.3.0.0	40_71,72_122,123_167,168_206,207_246,247_277	6	38.67		0	5jo8A	3.3	40	277
5jqyA_340_554	Q12797	3.3.0	340_373,374_415,416_452,453_486,487_518,519_554	6	34.83		0	5jqyA	3.3	340	554
5js4B_199_327	A0A159BDB5	3.1.0.0	199_219,220_242,243_270,271_294,295_327	5	24.8		0	5js4B	3.1	199	327
5k0yT_13_313	Q5IH81	4.4.1.1	13_52,53_93,94_146,147_188,189_229,230_285,286_313	7	42.0		0	5k0yT	4.4	13	313
5k19A_50_562	Q8TBZ3	4.4.1.1	50_99,100_150,151_221,222_263,264_305,306_534,535_562	7	72.29	188_211,385_524	2	5k19A	4.4	50	562
5k1aB_33_357	Q8TAF3	4.4.1.1	33_76,77_119,120_169,170_211,212_253,254_296,297_357	7	45.43	146_156,328_347	2	5k1aB	4.4	33	357
5k1hB_205_599	P55884	4.4.0.0	205_237,238_276,277_322,323_367,368_413,414_467,468_512,513_555,556_599	9	42.89		0	5k1hB	4.4	205	599
5k21A_41_161	K0V2D8	4.2.0	41_77,78_109,110_135,136_161	4	29.25		0	5k21A	4.2	41	161
5l77A_41_361	C1F2K5	4.1.0	41_73,74_133,134_164,165_212,213_236,237_282,283_323,324_361	8	39.12	47_57,79_116,173_187,245_261,336_347	5	5l77A	4.1	41	361
5lalA_41_186	Q9SUQ8	4.2.0	41_91,92_124,125_154,155_186	4	35.5	53_77	1	5lalA	4.2	41	186
5lj3J_141_428	Q12417	4.4.1.1	141_183,184_225,226_267,268_309,310_351,352_400,401_428	7	40.14		0	5lj3J	4.4	141	428
5ln3Z_258_801	Q13200	3.3.0	259_285,286_342,386_419,420_455,456_491,492_529,530_567,568_601,602_664,665_701,702_736,737_771	12	38.17	302_332,343_385,772_780	3	5ln3Z	3.3	258	801
5ltdA_33_524	Q5QA94	4.4.1	33_72,73_120,121_159,160_224,225_269,270_452,453_524	7	69.29	462_489	1	5ltdA	4.4	33	524
5luqA_10_4112	P78527	3.3.0	10_48,49_99,100_146,147_185,186_238,239_277,278_307,308_357,358_410,411_449,450_496,497_543,544_586,587_631,632_670,671_722,723_766,767_846,847_882,883_924,925_977,978_1021,1022_1055,1056_1094,1095_1143,1144_1215,1216_1247,1248_1290,1291_1352,1353_1383,1384_1410,1411_1439,1440_1494,1495_1548,1549_1591,1592_1671,1672_1721,1722_1787,1788_1812,1813_1878,1879_1914,1915_1955,1956_2013,2014_2057,2058_2…	77	45.21	2572_2805,3058_3084,3341_3407,3548_3580,3677_3860,4015_4035	6	5luqA	3.3	10	4112
5m1mA_2_155	Q6I7B9	3.3.0	2_31,32_69,87_116,117_155	4	33.25	70_86	1	5m1mA	3.3	2	155
5m72A_10_139	O76094	3.3.2.1	10_41,42_76,77_103,104_139	4	31.5		0	5m72A	3.3	10	139
5me3B_526_1345	Q750S2	3.3.0	526_564,585_631,681_715,716_753,754_788,789_832,833_876,877_932,933_971,972_1010,1011_1077,1078_1114,1115_1186,1187_1229,1230_1264,1265_1307,1308_1345	17	43.18	565_584,632_680	2	5me3B	3.3	526	1345
5mgxE_220_337	Q14318	3.3.0	220_248,271_303,304_337	3	31.0	249_270	1	5mgxE	3.3	220	337
5mqfE_291_579	O60508	4.4.0	291_334,335_375,376_420,421_465,466_513,514_552,553_579	7	40.29		0	5mqfE	4.4	291	579
5mqfF_69_316	Q96DI7	4.4.1	69_111,112_153,154_195,196_239,240_290	5	43.4		0	5mqfF	4.4	69	316
5mqfM_33_738	Q9HCS7	3.3.0	33_65,66_107,108_141,142_175,176_219,220_254,255_288,289_322,323_355,356_392,393_430,431_478,479_519,520_552,553_592,593_628,629_663,664_696,697_738	19	36.16		0	5mqfM	3.3	33	738
5mqfO_241_707	Q9BZJ0	3.3.0	241_273,274_307,308_341,342_374,375_406,407_442,443_489,490_529,530_568,569_604,605_636,637_669,670_707	13	34.92		0	5mqfO	3.3	241	707
5mqpA_77_596	Q8A915	3.1.0.0	77_107,296_322,370_392,393_403,404_425,445_487,488_515,516_544,545_579,580_596	10	25.6	108_295,323_369,426_444	3	5mqpA	3.1	77	596
5mu7A_20_390	G0S6G7	3.3.0	20_53,54_94,95_127,128_170,171_200,201_239,240_272,273_314,315_348,349_390	10	36.1		0	5mu7A	3.3	20	390
5mx0A_87_313	Q06828	3.3.0	87_105,106_127,128_154,155_176,177_199,200_222,223_244,245_264,265_292,293_313	10	21.7		0	5mx0A	3.3	87	313
5mxfA_34_361	C7BLE4	4.4.1	34_82,83_129,130_177,178_225,226_273,274_321,322_361	7	45.86		0	5mxfA	4.4	34	361
5mzhA_97_420	Q3Y8L7	4.4.3	97_137,97_137,138_181,138_180,182_223,224_265,266_307,308_349,350_391,350_390,391_420	11	39.91		0	5mzhA	4.4	97	420
5mznA_1181_1287	Q00416	4.2.0	1181_1214,1215_1256,1257_1287	3	34.67	1203_1210,1223_1238,1286_1273	3	5mznA	4.2	1181	1287
5n8pA_316_909	P35828	3.1.0.0	316_332,333_358,359_378,379_394,395_421,547_572,573_593,594_614,615_644,772_791,792_816,817_839,858_875,876_893,894_909	15	20.6	422_546,645_771,840_857	3	5n8pA	3.1	316	909
5nafA_172_513	Q8BHJ5	4.4.3	172_227,228_268,269_310,311_351,352_393,394_444,445_485,486_513	8	41.75		0	5nafA	4.4	172	513
5nh4A_44_377	Q9P8C9	4.1.0.0	44_97,98_136,137_184,185_228,229_263,264_292,293_336,337_377	8	40.75	49_72	1	5nh4A	4.1	44	377
5nnpA_7_742	G0S4M4	3.3.0	7_41,42_75,76_109,110_143,144_182,183_218,219_253,254_289,290_322,323_366,367_405,406_439,440_472,485_514,554_670,671_704,705_742	17	39.29	473_484,515_553	2	5nnpA	3.3	7	742
5nnzA_95_415	Q8N136	4.4.3	95_136,137_179,180_222,223_263,264_305,306_347,348_389,390_415	8	39.12		0	5nnzA	4.4	95	415
5np1A_3_2616	Q13315	3.3.0	3_58,59_114,115_164,165_203,204_241,242_305,306_411,412_452,453_496,497_537,538_575,576_622,623_681,682_729,747_876,877_943,944_989,990_1040,1041_1068,1069_1130,1131_1163,1164_1211,1212_1253,1254_1293,1436_1476,1477_1526,1527_1567,1568_1608,1609_1650,1651_1700,1701_1731,1732_1758,1806_1840,1855_1900,1901_1949,1950_2013,2075_2105,2106_2142,2143_2195,2196_2240,2241_2287,2288_2329,2300_2377,2378_247…	47	49.28	729_746,1294_1435,1759_1805,1841_1854,1919_1934,2014_2075	6	5np1A	3.3	3	2616
5nvrA_211_1234	P29539	3.3.0	211_253,254_315,316_363,364_406,407_460,498_537,538_586,587_636,637_677,705_745,746_790,791_835,836_869,870_904,905_935,936_965,966_987,1012_1048,1049_1084,1085_1116,1117_1151,1152_1197,1198_1234	23	39.7	461_497,678_704,988_1011	3	5nvrA	3.3	211	1234
5nzrA_12_319	Q8CIE6	4.4.1	12_55,12_55,56_98,99_137,138_209,210_253,254_293,294_319	8	43.0		0	5nzrA	4.4	12	319
5nztB_49_503	Q9JIF7	3.3.0	49_84,85_126,127_162,163_199,200_235,236_271,272_307,308_350,351_388,389_426,427_465,466_503	12	36.92		0	5nztB	3.3	49	503
5o01A_29_237	A8Y5U5	3.3.0	29_70,71_113,114_155,156_198,199_237	5	40.8		0	5o01A	3.3	29	237
5o9zF_236_519	O43172	4.4.0	236_293,294_324,325_366,367_410,411_463,464_493,494_519	7	39.57		0	5o9zF	4.4	236	519
5o9zG_309_933	O94906	3.3.0	309_342,343_373,374_403,404_433,434_463,464_502,503_540,541_573,574_607,608_641,642_675,676_708,709_742,743_776,777_810,811_840,841_874,875_907,908_933	19	31.89		0	5o9zG	3.3	309	933
5oqoA_8_902	Q06680	3.3.0	8_50,51_105,106_149,150_187,188_232,233_269,270_309,310_346,347_383,384_432,433_472,473_595,596_631,632_680,681_720,721_759,760_818,819_865,866_902	19	46.11		0	5oqoA	3.3	8	902
5oqrA_2_721	Q10429	3.3.0	2_32,33_74,75_114,115_158,159_188,189_220,221_260,261_289,335_374,375_413,414_513,514_550,551_588,589_635,636_672	15	40.73	290_334	1	5oqrA	3.3	2	721
5qsmA_499_803	Q8WVM7	3.3.0	499_543,572_602,603_650,651_710,711_748,767_803	6	42.17	544_571,749_766	2	5qsmA	3.3	499	803
5svdA_78_610	P47077	3.3.0	78_116,117_175,176_212,260_299,300_344,345_381,382_419,420_453,454_497,498_539,540_576,577_610	12	39.5	213_259	1	5svdA	3.3	78	610
5t3rD_212_1016	Q8A6W3	4.2.0	212_318,319_356,357_440,441_501,502_568,569_614,615_703,704_760,761_871,872_971,972_1016	11	72.18	233_299,376_417,464_469,527_539,632_682,779_853,890_941,961_969	8	5t3rD	4.2	212	1016
5t87A_12_115	B3R1C2	3.3.0	12_39,40_77,78_115	3	33.67		0	5t87A	3.3	12	115
5t8vA_990_1581	G0S557	3.3.0	990_1032,1033_1069,1070_1104,1105_1140,1141_1186,1187_1238,1239_1279,1280_1320,1321_1371,1392_1431,1432_1497,1498_1539,1540_1581	13	43.0	1372_1391,1471_1496	2	5t8vA	3.3	990	1581
5tf2A_16_384	Q9HCU5	4.4.1	16_71,72_156,157_198,199_243,244_302,303_345,346_384	7	51.71	354_363	1	5tf2A	4.4	16	384
5tgsA_25_219	O31677	4.1.0	25_76,77_103,104_122,123_157,157_184,185_219	6	31.67	33_58	1	5tgsA	4.1	25	219
5u0iA_553_642	O94925	3.3.1.1	553_579,580_612,613_642	3	29.0		0	5u0iA	3.3	553	642
5udiA_51_467	P09914	3.3.0	51_92,93_137,138_173,174_215,216_248,249_283,284_338,339_374,375_411,436_467	10	38.3	412_435	1	5udiA	3.3	51	467
5uijA_271_398	U3GK13	3.3.0	271_303,304_337,338_374,375_398	4	31.0		0	5uijA	3.3	271	398
5upxA_46_359	Q926Y9	4.1.0	46_67,68_223,224_246,247_274,275_296,297_336,337_359	7	43.86	95_223,302_317	2	5upxA	4.1	46	359
5ur2A_233_396	Q6MNK1	4.1.0	233_265,266_295,296_345,346_377,378_396	5	31.8		0	5ur2A	4.1	233	396
5uwxA_44_365	A0A127ELD1	4.1.0	44_66,67_218,219_241,242_269,270_291,292_332,333_354,355_365	8	39.25		0	5uwxA	4.1	44	365
5v7vA_102_664	Q05787	3.3.0	102_139,140_185,186_224,318_352,369_412,413_443,444_480,481_519,520_550,551_595,596_626,627_664	12	36.83	225_317,353_368	2	5v7vA	3.3	102	664
5vchA_84_1032	Q6CMF0	3.3.0	84_122,123_163,164_194,212_251,252_291,292_348,349_389,390_432,433_473,474_517,518_566,567_609,610_681,682_745,746_784,785_856,857_898,899_936,946_989,990_1032	20	45.15	195_211,937_945	2	5vchA	3.3	84	1032
5vhvA_33_240	C3K795	3.3.0	33_67,68_102,103_131,132_177,178_207,208_240	6	33.67	159_174	1	5vhvA	3.3	33	240
5vkqA_130_1168	E0A9E1	3.3.1.1	130_166,167_199,200_234,235_269,270_304,305_335,336_370,371_402,403_436,437_470,471_503,504_536,537_577,578_622,623_661,662_694,695_727,728_761,762_794,795_828,829_864,865_897,898_930,931_976,977_1011,1012_1045,1046_1078,1079_1111,1112_1141,1142_1168	30	33.63	563_572,957_975	2	5vkqA	3.3	130	1168
5w17A_52_188	Q0PB90	4.2.0	52_74,100_126,127_161,162_188	4	27.0	75_99,162_176	2	5w17A	4.2	52	188
5w6sA_400_595	G3M190	3.1.0.0	400_420,434_473,474_497,498_520,521_541,553_575,576_595	7	23.57	421_433,542_552	2	5w6sA	3.1	400	595
5wsgZ_24_485	P53333	3.3.0	24_52,53_94,95_131,132_166,167_203,288_321,322_355,356_397,413_453,454_485	10	35.3	204_287,398_412	2	5wsgZ	3.3	24	485
5wsgd_64_621	Q12309	3.3.0	64_97,98_131,132_164,165_196,197_229,244_274,316_359,360_393,394_425,427_468,469_502,503_539,540_581,582_621	14	34.86	230_243,275_315	2	5wsgd	3.3	64	621
5wsgv_157_813	Q04048	3.3.0	157_186,187_220,221_254,255_285,255_319,320_352,353_382,383_416,417_462,463_505,505_546,547_584,585_615,616_663,664_706,707_740,741_778,779_813	18	37.28		0	5wsgv	3.3	157	813
5wzgA_89_612	Q9C552	3.3.0	89_126,127_162,163_211,212_288,289_342,343_385,386_422,423_463,499_539,540_575,576_612	11	43.45	234_271,464_498	2	5wzgA	3.3	89	612
5xd7A_134_316	H2IFX0	4.1	134_164,165_193,194_222,223_245,246_266,267_296,297_316	7	25.14		0	5xd7A	4.1	134	316
5xgcA_84_558	P52306	3.3.0	84_123,124_163,164_209,210_257,258_300,301_346,347_389,390_434,435_472,473_519,520_558	11	42.18		0	5xgcA	3.3	84	558
5xjoA_72_550	C0LGW6	3.2.1.1	72_98,99_122,123_146,147_170,171_194,195_218,219_242,243_265,266_289,290_313,314_337,338_361,362_385,386_409,410_433,434_457,458_481,482_505,506_526,527_550	20	22.95		0	5xjoA	3.2	72	550
5xjoC_99_400	Q9SSD1	3.2.0	99_132,133_159,160_183,184_207,208_229,230_253,254_277,278_301,302_327,328_351,352_375,376_400	12	24.17		0	5xjoC	3.2	99	400
5xw7A_26_249	K0J1W8	3.3.0	26_61,62_95,110_146,147_180,181_213,214_249	6	34.0	96_109	1	5xw7A	3.3	26	249
5xwuB_42_229	Q2WF71	3.1.0	42_61,62_86,87_110,111_134,135_158,159_183,184_207,208_229	8	22.5		0	5xwuB	3.1	42	229
5y2zB_239_551	O95970	4.4.0	239_282,283_331,332_378,379_433,434_477,478_521,522_551	7	43.71		0	5y2zB	4.4	239	551
5y9wA_72_216	Q3E991	3.2.0	72_96,97_120,121_144,145_168,169_192,193_216	6	23.17		0	5y9wA	3.2	72	216
5yu7A_6_1110	Q9HAV4	3.3.0	6_45,46_82,83_130,131_170,171_238,239_280,281_347,348_382,383_453,454_522,523_565,566_620,621_746,747_866,867_906,907_1021,1022_1066,1067_1110	18	60.39	750_761,794_829	2	5yu7A	3.3	6	1110
5yudA_1032_1383	Q9R016	3.2.0	1032_1057,1058_1081,1082_1106,1107_1133,1134_1161,1162_1184,1185_1208,1209_1238,1239_1266,1267_1295,1296_1324,1325_1355,1356_1383	13	26.08		0	5yudA	3.2	1032	1383
5yx9A_96_190	Q9Y210	3.3.0	96_124,125_158,159_190	3	30.67		0	5yx9A	3.3	96	190
5yzg2_115_433	Q96BP3	4.4.1	115_171,172_232,233_274,275_318,319_362,363_405,406_433	7	44.57		0	5yzg2	4.4	115	433
5z2cA_88_421	Q96QP1	3.3.0	88_122,123_159,160_208,209_250,271_315,316_371,372_421	7	43.86	251_270	1	5z2cA	3.3	88	421
5z87B_63_361	A0A0H0XV02	4.1.0	63_90,91_125,126_175,176_230,231_275,276_308,309_344,345_361	8	36.38	132_153,179_199,237_261,282_291,313_328	5	5z87B	4.1	63	361
5z96A_30_166	Q9QUQ5	3.3.0	30_71,72_97,98_143,144_166	4	33.25		0	5z96A	3.3	30	166
5zb2A_238_555	P06779	3.2.0	238_263,264_289,290_316,317_343,344_369,370_399,400_429,430_457,458_485,486_509,510_535,536_555	12	25.5		0	5zb2A	3.2	238	555
5zbgA_24_171	Q13507	3.3.0	24_53,54_87,88_116,117_171	4	36.0	121_149	1	5zbgA	3.3	24	171
5zsuA_426_780	Q8IWT6	3.2.0	426_448,449_472,473_495,496_517,518_547,548_569,570_594,595_616,617_641,642_665,666_687,688_710,711_732,733_756,757_780	15	22.67		0	5zsuA	3.2	426	780
5zwnT_3_540	Q03776	3.3.0	3_46,47_85,86_121,122_160,161_194,272_308,309_342,343_377,378_434,435_473,474_512,513_540	12	37.42	195_271,404_414	2	5zwnT	3.3	3	540
5zzpA_73_339	O52792	4.1.0	73_103,104_123,124_150,151_224,225_245,246_278,279_301,302_339	8	32.38	79_85,157_206,251_257,306_316	4	5zzpA	4.1	73	339
6a2fA_28_206	Q9HUN4	4.1.0	28_54,55_74,75_97,98_117,118_150,151_188,189_206	7	24.57		0	6a2fA	4.1	28	206
6aa7A_12_228	A0A1S7IWI8	4.2.0	12_40,41_103,104_140,160_197,198_228	5	38.6	57_86,141_159	2	6aa7A	4.2	12	228
6aeiA_30_168	Q9QX29	3.3.0	30_71,72_98,99_143,144_168	4	33.75		0	6aeiA	3.3	30	168
6aitA_45_482	P66948	3.3.0	309_339,340_375,376_406,407_441,442_480	5	33.4		0	6aitA	3.3	45	482
6aunA_152_404	A0A3L7I2I8	3.3.1.1	152_188,189_221,222_253,254_288,289_318,319_352,353_384,385_404	8	30.62		0	6aunA	3.3	152	404
6b3xA_111_427	Q05048	4.4.1	111_175,176_219,220_264,265_308,309_359,360_399,400_427	7	44.29	137_163	1	6b3xA	4.4	111	427
6b5vA_49_265	Q9XSM3	3.3.0	49_81,82_119,120_164,165_202,203_242,243_265	6	35.17	112_119,149_164	2	6b5vA	3.3	49	265
6beaA_59_420	A0A0H2V5A3	3.1.0	59_90,91_120,121_148,149_177,178_218,219_248,249_282,283_311,312_338,339_358,359_379,380_398,399_420	13	26.85		0	6beaA	3.1	59	420
6bmcA_60_387	G3XCJ9	4.1.0	60_100,101_180,181_213,214_236,237_265,266_295,296_337,338_387	8	40.0	108_147,198_207,301_315,350_374	4	6bmcA	4.1	60	387
6bpmA_182_760	P75780	4.2.0	182_208,209_246,247_321,322_390,391_459,460_526,527_581,582_627,628_674,675_718,719_760	11	51.64	266_300,345_358,418_431,484_494,539_559	5	6bpmA	4.2	182	760
6bwjA_74_314	G1SNM3	3.3.1.1	74_116,117_163,164_209,210_245,246_294,294_314	6	39.33		0	6bwjA	3.3	74	314
6c72C_383_602	A0A0H4TJ34	3.1.0.0	383_412,413_440,441_463,464_490,499_522,523_555,556_579,580_602	8	25.5	491_498	1	6c72C	3.1	383	602
6c9mC_7_816	Q9BXJ9	3.3.0	7_44,45_78,79_112,113_146,147_184,185_221,222_256,257_290,291_323,324_368,369_406,407_440,441_469,485_514,515_551,552_670,671_703,704_745,746_778,779_816	20	38.75	470_484,571_641	2	6c9mC	3.3	7	816
6cv9A_93_213	Q61143	3.3.0	93_124,125_154,155_189	3	31.33	190_213	1	6cv9A	3.3	93	213
6cvzA_453_774	Q6PCD5	4.4.1	453_499,500_541,542_587,588_634,635_691,692_745,746_774	7	45.0		0	6cvzA	4.4	453	774
6decM_406_714	Q9NZQ3	3.3.0	406_452,453_496,497_549,550_583,584_631,632_678,679_714	7	43.14		0	6decM	3.3	406	714
6dehA_72_352	Q5ZTE0	3.3.0	72_105,106_142,143_177,178_214,215_249,250_286,287_322,323_352	8	34.12		0	6dehA	3.3	72	352
6e0vB_263_640	I7I026	3.1.0.0	263_281,282_301,302_319,320_345,346_370,371_397,398_444,445_464,465_497,498_535,536_556,557_580,581_611,612_640	14	26.0	414_421,430_442,479_488,510_517,524_534,599_605	6	6e0vB	3.1	263	640
6e29A_27_344	G2Q1Q9	4.4.1	27_68,69_109,110_174,175_216,217_272,273_315,316_344	7	44.43	150_171	1	6e29A	4.4	27	344
6ehbA_18_320	A5F934	4.2.0	18_57,58_95,96_146,147_195,196_222,223_253,254_285,286_320	8	36.88	71_80,104_135,156_181,297_309	4	6ehbA	4.2	18	320
6elzp_106_453	Q12024	4.4.1	106_146,147_210,211_289,290_331,332_377,378_428,429_453	7	48.71	237_279,415_427	2	6elzp	4.4	106	453
6eojD_95_379	P42841	4.4.0	95_137,138_178,179_221,222_263,264_308,309_354,355_379	7	39.71		0	6eojD	4.4	95	379
6f1tg_254_575	Q13409	4.4.1	254_308,309_356,357_398,399_433,434_502,503_548,549_575	7	45.0		0	6f1tg	4.4	254	575
6f3tA_473_800	Q15542	4.4.1	473_547,546_587,588_629,630_671,672_713,714_779,780_800	7	46.14	502_528,740_768	2	6f3tA	4.4	473	800
6fbtA_34_468	Q9HZI6	3.3.0	34_60,61_93,94_122,123_159,177_205,206_233,234_269,270_305,306_339,340_372,408_436,437_468	12	30.92	160_176,373_407	2	6fbtA	3.3	34	468
6fi2A_86_353	A0A160EBC2	3.1.0	86_107,108_129,130_156,157_180,181_217,218_239,240_262,263_333,334_353	9	28.78	202_215,274_331	2	6fi2A	3.1	86	353
6fokA_141_669	G3XD89	4.2.0	141_168,169_211,212_254,255_310,311_368,369_426,427_480,481_532,533_571,572_619,620_669	11	47.09	330_344,441_462,586_600,632_656	4	6fokA	4.2	141	669
6fptA_568_824	E7FAM5	4.4.2	568_615,616_658,659_705,706_752,753_799,800_824	6	41.83	742_750	1	6fptA	4.4	568	824
6frkr_11_142	P33731	3.3.0	11_45,46_79,80_108,109_142	4	32.0		0	6frkr	3.3	11	142
6g1kA_30_169	U3N7D8	3.3.0	30_71,72_98,99_145,146_169	4	34.0		0	6g1kA	3.3	30	169
6g5sA_140_249	P45955	3.3.0	140_177,178_213,214_249	3	35.67		0	6g5sA	3.3	140	249
6g70A_91_602	Q8K2Z2	3.3.0	91_125,126_158,159_201,202_232,347_382,384_416,417_450,451_484,485_523,524_560,561_602	11	35.09	233_346	1	6g70A	3.3	91	602
6gffI_32_564	Q14392	3.2.0	32_52,53_76,77_100,101_127,128_152,153_176,177_200,201_221,222_246,247_268,269_318,319_342,343_366,367_389,390_413,414_446,447_469,470_494,495_517,518_539,540_564	21	24.38	279_313	1	6gffI	3.2	32	564
6gxvB_9_395	A0A3P8MUS3	4.1.0	9_40,41_97,98_229,230_260,261_285,286_323,324_361,362_395	8	47.38	46_79,106_207,289_302,367_377	4	6gxvB	4.1	9	395
6h7fA_170_702	Q76HJ9	4.2.0	170_195,196_233,234_297,298_356,357_430,431_473,474_519,520_570,571_616,617_660,661_702	11	47.45	251_276,381_407,488_502,536_550,587_600,631_644,675_691	7	6h7fA	4.2	170	702
6hb1A_2_355	P48362	3.3.0	2_35,36_77,78_120,121_193,194_242,243_312,313_355	7	49.57	132_156,266_293	2	6hb1A	3.3	2	355
6hdsA_18_127	A0A493R6W9	4.2.0	18_37,38_66,67_96,97_127	4	26.5		0	6hdsA	4.2	18	127
6hftA_78_188	P33313	3.3.2.1	78_115,116_153,154_188	3	36.0		0	6hftA	3.3	78	188
6hkwA_77_349	Q15435	3.2.0	77_98,99_120,121_142,143_164,165_186,187_208,209_230,231_252,253_274,275_296,297_321,322_349	12	21.75		0	6hkwA	3.2	77	349
6i2mA_90_182	P24768	3.3.0	90_118,119_155,156_182	3	30.0		0	6i2mA	3.3	90	182
6idxA_96_229	Q96JJ3	3.3.0	96_137,138_185,186_227	3	43.0		0	6idxA	3.3	96	229
6if3A_605_731	Q15057	3.3.0	605_640,641_673,674_706,707_731	4	30.75		0	6if3A	3.3	605	731
6igxB_7_896	Q9BPX3	3.3.0	7_38,39_76,77_129,130_171,172_206,207_236,237_279,291_316,331_361,362_412,413_452,453_576,577_616,617_652,653_723,724_760,761_809,825_861,862_896	19	43.74	280_290,317_330,810_824	3	6igxB	3.3	7	896
6ijmA_74_295	Q8LPL7	4.1.0	74_97,98_163,164_195,196_222,223_244,245_274,275_295	7	30.71	123_149	1	6ijmA	4.1	74	295
6iyyA_10_312	Q5MNZ6	4.4.1	10_49,50_92,93_131,132_178,179_222,223_269,270_312	7	42.29		0	6iyyA	4.4	10	312
6j5tC_561_819	Q38834	3.2.0	561_587,588_611,612_635,636_660,661_687,688_714,715_740,741_766,767_794,795_819	10	24.9		0	6j5tC	3.2	561	819
6j6gb_35_132	Q08963	3.2.0	35_62,63_84,85_106,107_132	4	23.5		0	6j6gb	3.2	35	132
6j6nn_168_455	P40968	4.4.0	168_210,211_250,251_295,296_341,342_380,381_428,429_455	7	40.14	417_424	1	6j6nn	4.4	168	455
6jd6A_69_230	Q9SQK3	3.3.0	69_102,103_135,136_168,169_201,202_230	5	31.4		0	6jd6A	3.3	69	230
6jlyI_311_426	P56287	3.1.0	311_328,329_346,347_363,364_380,381_399,400_417,418_426	7	15.57		0	6jlyI	3.1	311	426
6jmtA_134_224	Q9JLQ2	3.3.0	134_166,167_199,200_224	3	29.33		0	6jmtA	3.3	134	224
6jnfA_83_362	P23644	4.2.0	83_108,109_134,135_160,161_184,185_223,224_251,252_276,277_321,335_362	9	28.67	322_334	1	6jnfA	4.2	83	362
6kivN_27_323	Q15291	4.4.1	27_68,69_109,110_154,155_198,199_253,254_298,299_323	7	41.43	227_234	1	6kivN	4.4	27	323
6kybA_8_496	P43601	4.4.0	8_46,47_96,97_137,138_247,248_292,293_426,427_496	7	68.86	153_223,320_407,436_463,485_489	4	6kybA	4.4	8	496
6l93A_111_224	Q8NER1	3.3.0	111_138,139_176,177_224	3	37.0		0	6l93A	3.3	111	224
6lbfA_1_292	Q9UK73	3.3.0	1_45,46_78,88_120,121_153,154_186,187_218,219_245,246_292	8	34.38	28_47,76_90	2	6lbfA	3.3	1	292
6lgpA_118_341	Q8K424	3.3.0	118_152,168_214,215_245,246_295,296_341	5	40.8	153_167	1	6lgpA	3.3	118	341
6lixA_76_217	Q9FI46	4.2.0	76_102,103_133,158_186,195_217	4	26.5	134_157,187_194	2	6lixA	4.2	76	217
6m04A_465_850	Q7L1W4	3.2.0	465_491,492_515,516_538,539_561,562_589,590_613,614_636,637_660,661_684,685_707,708_731,732_753,754_777,778_799,800_823,824_850	16	23.12		0	6m04A	3.2	465	850
6mfvA_396_732	O58663	3.3.0	396_428,429_464,465_496,497_536,537_575,576_615,616_655,656_695,696_732	9	36.44		0	6mfvA	3.3	396	732
6mzcB_645_980	Q6P1X5	3.3.0	645_674,675_717,718_766,767_812,813_868,869_902,903_934,935_980	8	41.0		0	6mzcB	3.3	645	980
6mzcH_217_437	P49848	3.3.0	217_252,253_296,297_346,347_384,385_437	5	43.2		0	6mzcH	3.3	217	437
6n1zA_15_874	Q96P70	3.3.0	15_54,55_100,101_145,146_180,181_235,236_281,282_348,349_414,415_468,469_509,510_552,553_593,594_637,638_682,683_727,728_777,778_822,823_874	18	46.78		0	6n1zA	3.3	15	874
6n2bA_207_396	E4S4B2	3.1.0.0	207_223,224_239,240_258,259_281,287_304,305_326,327_341,342_362,363_385,386_396	10	17.5	282_286	1	6n2bA	3.1	207	396
6n2cA_186_410	E4Q7C4	3.1.0	186_205,206_226,227_245,246_266,267_286,287_306,307_325,326_345,346_367,368_387,388_410	11	19.45		0	6n2cA	3.1	186	410
6n31A_104_415	Q9GZL7	4.4.1	104_142,143_191,192_259,260_299,300_344,345_388,389_415	7	43.57	220_247	1	6n31A	4.4	104	415
6nauA_2_324	A6T6J6	4.4.1	2_36,37_85,86_128,129_177,178_230,231_279,280_324	7	45.14		0	6nauA	4.4	2	324
6njpA_36_100	B7UMA6	4.2.0	36_51,58_74,75_100	3	18.67	52_57,85_90	2	6njpA	4.2	36	100
6ny5A_160_470	O60059	3.3.0	160_203,204_239,240_276,277_309,310_347,348_386,387_429,430_470	8	37.88		0	6ny5A	3.3	160	470
6o7vA_24_91	B3LH69	4.2.0	24_40,41_65,66_91	3	21.67		0	6o7vA	4.2	24	91
6ofrA_181_790	P31827	4.2.0	181_235,236_285,286_330,331_398,400_463,464_498,499_560,561_618,619_687,688_749,750_790	11	54.36	191_214,514_537,640_664,710_718	4	6ofrA	4.2	181	790
6oocA_39_188	A0A1V1FH01	4.2.0	39_88,89_122,128_153,159_188	4	34.0	51_76,123_127,154_158	3	6oocA	4.2	39	188
6px0A_193_313	Q9NZN9	3.3.0	193_244,245_278,279_313	3	39.33		0	6px0A	3.3	193	313
6py8B_14_107	Q7Z6K4	3.3.0	14_44,45_77,78_107	3	30.33		0	6py8B	3.3	14	107
6q82A_186_1076	P32767	3.3.0	186_244,245_292,293_343,344_375,376_422,423_484,485_536,537_593,594_649,650_697,698_748,749_817,818_863,864_910,911_954,955_1009,1010_1044,1045_1076	18	48.5	772_796	1	6q82A	3.3	186	1076
6qwnA_124_362	Q9LJ64	3.2.0	124_147,148_171,172_195,196_217,218_241,242_265,266_289,290_313,314_336,337_362	10	22.9		0	6qwnA	3.2	124	362
6r1hA_91_224	Q9SKB2	3.2.0	91_114,115_138,139_161,162_185,186_209,210_224	6	21.33		0	6r1hA	3.2	91	224
6r2qB_52_695	P0DSN2	4.2.0	52_92,93_119,120_193,194_244,245_302,303_352,353_410,411_448,449_502,503_543,544_593,594_640,641_695	13	48.54	65_80,137_175,261_285,319_335,372_393,466_482,661_678	7	6r2qB	4.2	52	695
6r5kA_34_325	P53010	4.4.1	34_76,77_118,119_161,162_202,203_258,259_300,301_325	7	40.71		0	6r5kA	4.4	34	325
6rgoA_7_391	Q6CLZ2	4.4.1	7_51,52_95,96_154,155_204,205_254,255_347,348_391	7	54.0		0	6rgoA	4.4	7	391
6ria1_12_95	Q5SHG1	3.1.0.0	12_27,28_43,44_63,64_78,79_95	5	15.8		0	6ria1	3.1	12	95
6rlbC_643_1034	Q8WVS4	4.4.1	643_698,699_764,765_864,865_913,914_956,957_1001,1002_1034	7	55.0	730_760,775_793,815_835	3	6rlbC	4.4	643	1034
6rlbD_163_512	Q96EX3	4.4.1	163_219,220_270,271_336,337_394,395_437,438_485,486_512	7	49.0	300_335	1	6rlbD	4.4	163	512
6sliB_237_1017	Q7MXJ7	4.2.0	237_343,344_380,381_473,474_530,531_601,602_637,647_712,713_769,770_874,875_955,956_1017	11	69.18	253_327,400_453,492_512,551_585,638_646,660_697,730_749,790_862,889_944,959_970,982_1004	11	6sliB	4.2	237	1017
6tb4G_393_719	C4R4L4	4.4.0	393_455,456_497,498_539,540_583,584_624,625_702,703_719	7	45.71	424_444,652_690	2	6tb4G	4.4	393	719
6tzkA_785_1136	P37650	4.2.0	785_818,819_876,877_906,907_956,957_995,996_1044,1045_1108,1109_1136	8	43.0	837_859,919_936,1012_1027,1063_1087	4	6tzkA	4.2	785	1136
6uhcC_14_358	O15143	4.4.0	14_54,55_101,102_144,145_204,205_246,247_328,329_358	7	48.29	172_190,288_324	2	6uhcC	4.4	14	358
6v81A_164_699	P76115	4.2.0	164_195,196_233,234_292,293_349,350_410,411_460,461_511,512_561,562_610,611_650,651_699	11	47.73	253_271,314_319,475_492	3	6v81A	4.2	164	699
6vbu4_35_400	Q1JQ97	3.3.0	35_65,66_99,100_132,133_165,166_199,200_233,234_266,267_300,301_335,336_371,372_400	11	32.27		0	6vbu4	3.3	35	400
6venM_40_341	P39706	4.4.0	40_74,75_116,117_172,173_216,217_268,269_318,319_341	7	42.14	153_168,244_253	2	6venM	4.4	40	341
6vp9B_13_533	Q14CX7	3.3.0	13_46,47_77,78_111,112_144,145_190,191_225,226_261,262_318,319_361,362_407,408_455,456_503,504_533	13	39.08	281_296,395_405	2	6vp9B	3.3	13	533
6vycA_411_729	A4D1P6	4.4.0	411_452,453_496,497_549,550_591,592_656,657_698,699_729	7	44.57	631_650	1	6vycA	4.4	411	729
6whhA_46_433	Q9HAD4	4.4.3	46_86,87_137,138_177,178_224,225_285,286_325,326_407,408_433	8	47.5		0	6whhA	4.4	46	433
6wimA_203_538	Q3YL97	4.2.0	203_236,237_267,268_312,313_357,358_406,407_467,468_506,507_538	8	41.0	371_386,428_446	2	6wimA	4.2	203	538
6wnxA_130_406	Q9UKB1	4.4.1	130_169,170_209,210_252,253_292,293_332,333_381,382_406	7	38.57	357_369	1	6wnxA	4.4	130	406
6ww7B_12_266	Q15006	3.3.0	12_50,51_86,87_120,121_152,153_187,188_223,224_266	7	35.43		0	6ww7B	3.3	12	266
6yj6A_131_571	P33339	3.3.0	131_160,161_194,195_230,231_262,263_355,356_391,431_465,466_500,501_535,536_571	10	39.2	294_352,392_430	2	6yj6A	3.3	131	571
6yleA_4_395	P53877	4.4.1	4_36,37_80,81_141,142_191,192_259,260_346,347_395	7	55.0	87_107,286_339	2	6yleA	4.4	4	395
6ylnA_11_228	A0A1V0D974	4.2.0	11_40,41_104,105_132,160_198,199_228	5	37.2	56_87,133_159	2	6ylnA	4.2	11	228
6zxdk_23_228	Q8N1G4	3.2.0	23_53,54_78,79_102,103_132,133_156,157_182,183_205,206_228	8	24.75		0	6zxdk	3.2	23	228
6zymp_185_500	Q9NW82	4.4.1	185_231,232_285,286_334,335_383,384_428,429_475,476_500	7	44.14		0	6zymp	4.4	185	500
7ad3F_97_418	P18851	4.4.0	97_138,139_183,184_227,228_272,273_351,352_395,396_418	7	45.0	233_240,309_350	2	7ad3F	4.4	97	418
7akvG_54_481	O66044	3.1.0	54_76,77_110,111_138,139_163,164_189,190_214,215_241,242_266,267_290,291_339,340_364,365_386,387_412,413_438,439_458,459_481	16	25.75		0	7akvG	3.1	54	481
7apkF_30_341	Q86W42	4.4.1	30_80,81_128,129_170,171_222,223_260,261_299,300_341	7	43.57	53_66	1	7apkF	4.4	30	341
7apkK_58_347	Q96J01	4.4.1	58_101,102_145,146_187,188_226,227_267,268_309,310_347	7	40.43		0	7apkK	4.4	58	347
7apxE_66_365	P53851	4.4.1	66_116,117_162,163_213,214_255,256_297,298_343,344_365	7	41.86		0	7apxE	4.4	66	365
7ax1A_33_123	Q9ULM6	3.2.0	33_54,55_77,78_100,101_123	4	21.75		0	7ax1A	3.2	33	123
7bgbK_172_510	Q9BUR4	4.4.1	172_224,225_281,282_327,328_372,373_418,419_465,466_510	7	47.43		0	7bgbK	4.4	172	510
7bghA_2_177	Q9SM57	4.2.0	2_27,28_58,59_100,101_139,140_160,161_177	6	28.33		0	7bghA	4.2	2	177
7brcA_69_435	Q9SIT1	3.2.0	69_92,93_115,116_139,140_164,165_190,191_213,214_236,237_259,260_283,284_303,368_391,392_415,416_435	13	22.31	304_367	1	7brcA	3.2	69	435
7byfA_42_359	Q8C570	4.4.1	42_88,89_129,130_172,173_214,215_275,276_317,318_359	7	44.43	260_273,337_350	2	7byfA	4.4	42	359
7byvA_40_307	Q50KB2	4.4.0	40_99,100_158,159_206,207_262,263_307	5	52.6	88_97,150_156,253_262,281_289	4	7byvA	4.4	40	307
7c7dA_238_566	A0A7G1KW31	3.1.0	238_258,259_285,286_317,318_340,341_364,365_391,392_412,413_446,447_485,486_513,514_537,538_566	12	26.42	296_306,437_445,462_471	3	7c7dA	3.1	238	566
7ck6A_103_348	O96008	4.2.0	103_124,125_156,157_183,184_211,212_241,242_267,268_293,294_320,321_348	9	26.33		0	7ck6A	4.2	103	348
7cynA_47_803	Q9NYK1	3.2.0	47_68,69_92,93_130,131_151,152_175,176_207,208_228,229_252,253_293,294_317,318_343,344_373,374_400,401_424,425_496,497_520,521_545,546_569,570_599,600_622,623_653,654_678,679_702,703_750,751_776,777_803	26	28.12		0	7cynA	3.2	47	803
7d2sA_19_183	Q15404	3.2.0	19_43,44_66,67_89,90_112,113_137,138_160,161_183	7	22.57		0	7d2sA	3.2	19	183
7dkhA_55_867	P89105	4.4.1	55_86,87_135,136_178,179_214,215_249,250_293,294_332,333_369,370_402,403_457,458_498,499_532,533_570,571_607,608_644,645_695,696_729,730_764,765_810,811_867	20	39.65		0	7dkhA	4.4	55	867
7dpyA_69_156	Q57FR6	4.2.0	69_90,91_111,112_131,132_156	4	21.0		0	7dpyA	4.2	69	156
7emfP_37_460	Q9Y2X0	4.4.1	37_83,84_130,131_214,215_278,279_350,351_430,431_460	7	59.57	50_59,137_173,262_275,357_380	4	7emfP	4.4	37	460
7ezzA_59_285	P0A232	4.2.0	59_105,106_150,151_188,189_225,226_255,256_285	6	36.83	72_82,122_126,207_213,268_272	4	7ezzA	4.2	59	285
7figR_53_269	P22888	3.2.0	53_76,77_101,102_126,127_150,151_176,177_199,200_225,226_246,247_269	9	23.11		0	7figR	3.2	53	269
7jluA_528_1059	A0A290U7C4	3.2.0	528_558,559_581,582_603,604_626,627_649,650_673,674_696,697_720,721_743,744_764,765_788,789_811,812_835,836_882,883_906,907_930,931_953,954_991,992_1014,1015_1035,1036_1059	21	24.33	961_968	1	7jluA	3.2	528	1059
7k36B_401_713	Q13033	4.4.1	401_453,454_504,505_552,553_599,600_641,642_689,690_713	7	43.71	479_492	1	7k36B	4.4	401	713
7kdtA_109_576	O94826	3.3.0	109_151,152_185,186_220,299_323,324_361,362_399,400_433,434_474,475_508,509_543,544_576	11	34.45	221_298	1	7kdtA	3.3	109	576
7kqqB_41_323	Q9H6Y2	4.4.1	41_86,87_129,130_170,171_212,213_257,258_297,298_323	7	39.43		0	7kqqB	4.4	41	323
7ktrB_271_582	O75529	4.4.0	271_344,345_390,391_428,429_470,471_512,513_565,566_582	7	43.57	300_333,542_553	2	7ktrB	4.4	271	582
7kyxA_40_351	Q6QEF8	4.4.1	40_83,84_133,134_177,178_220,221_270,271_315,316_351	7	43.57	65_76,322_330	2	7kyxA	4.4	40	351
7kzmD_313_639	Q39578	4.4.1	313_365,366_415,416_481,482_521,522_583,584_614,615_639	7	45.71		0	7kzmD	4.4	313	639
7kzmE_163_477	P27766	4.4.0	163_218,219_263,264_316,317_368,369_410,411_455,456_477	7	44.0	186_191	1	7kzmE	4.4	163	477
7kzpG_241_547	O15287	3.3.0	241_279,280_341,342_391,392_448,449_504,505_547	6	50.17	313_340,379_389,429_446,491_499	4	7kzpG	3.3	241	547
7mgmB_158_493	P39946	4.4.0	158_200,201_255,256_299,300_339,340_419,420_460,461_493	7	47.0	349_356,362_369,390_406	3	7mgmB	4.4	158	493
7mu2A_15_359	Q9Y4P8	4.4.1	15_57,58_102,103_144,145_186,187_232,233_313,314_359	7	48.29		0	7mu2A	4.4	15	359
7n88A_176_337	Q9Z4N2	4.2.0	176_240,241_274,275_316,317_337	4	39.5	189_228,250_260,284_304	3	7n88A	4.2	176	337
7nsb7_329_743	P25569	4.4.0	329_375,376_459,460_545,546_605,606_662,663_714,715_743	7	58.29		0	7nsb7	4.4	329	743
7ouqA_13_117	A0A3A4VWA2	4.2.0	13_31,32_60,61_88,89_117	4	25.25	101_107	1	7ouqA	4.2	13	117
7ploO_137_295	Q96L50	3.2.0	137_157,158_180,181_203,204_229,223_252,235_275,276_295	7	25.29		0	7ploO	3.2	137	295
7pmkL_250_708	Q08496	3.2.0	250_282,283_312,312_342,343_368,369_426,427_455,456_484,485_513,514_554,555_583,584_620,621_649,650_683,684_708	14	31.86	528_544,593_606	2	7pmkL	3.2	250	708
7ptxA_450_1066	Q9XZC0	3.3.0	450_493,494_527,528_560,561_595,596_628,629_662,663_698,699_732,733_765,766_798,799_831,832_865,866_897,898_930,931_964,965_997,998_1026,1027_1066	18	33.28		0	7ptxA	3.3	450	1066
7ptyA_461_900	Q25338	3.3.0	461_502,503_538,539_572,573_606,607_638,639_672,673_708,709_742,743_774,775_807,808_841,842_873,874_900	13	32.85		0	7ptyA	3.3	461	900
7sulA_10_332	O94979	4.4.0	10_70,71_126,127_172,173_215,216_262,263_305,306_332	7	45.14	102_109	1	7sulA	4.4	10	332
7v1mG_40_281	P49321-2	3.3.0	40_80,81_194,195_240,241_281	4	59.5		0	7v1mG	3.3	40	281
7v6qH_40_285	P49321	3.3.0	40_80,81_194,195_240,241_285	4	60.5		0	7v6qH	3.3	40	285
