# Supplementary material for: STRPsearch: fast detection of structured tandem repeat proteins
Source: Bioinformatics. 2024 Nov 18;40(12):btae690. doi: 10.1093/bioinformatics/btae690 (PMC11645253; doi:10.1093/bioinformatics/btae690)
Supplement: btae690_Supplementary_Data [file btae690_supplementary_data.zip › Dataset S2.csv]

pdb	uniprot
6ii4A	A0A024CX39
4r1sA	A0A059TC02
6jimA	A0A076V769
6eu8A	A0A0A8R8E6
5z7hA	A0A0D1IHL7
2b67A	A0A0H2UP38
5g5yA	A0A0H2URD6
2heuA	A0A0H2URJ7
3frmA	A0A0H2VHN1
5troA	A0A0H2WVW5
4edpA	A0A0H2YTW6
3p5mA	A0A0H2ZZ96
3tspA	A0A0H3JHT3
3hcwA	A0A0H3JSG1
3ntvA	A0A0H3JWL8
4f6cA	A0A0H3JX00
3vseA	A0A0H3JYW8
4yleA	A0A0H3KJG7
5uzxA	A0A0H3KNM5
3qslA	A0A0H3LJQ6
3moiA	A0A0H3LRN8
4ql6A	A0A0H3MDM0
3q7rA	A0A0H3MDW1
3phlA	A0A0J9WZA6
4xfkA	A0A0J9X260
4xqkA	A0A0M3KL05
4zxuA	A0A0M3KL41
6mvrA	A0A0Q3EUQ3
4w8oA	A0A0R4I967
4ykiA	A0A0R4I973
5c8yA	A0A0R4I993
5c8yB	A0A0R4I995
6gefA	A0A0U1QTI9
5ellA	A0A140N890
1o0cA	A0A140NAB7
6b1bA	A0A140NG21
5x2mB	A0A173M094
5x2mA	A0A173M0G2
5t38A	A0A1C5AE13
5aa4A	A0A1I9GEN8
3qekA	A0A1L8F5J9
6hxiB	A0A1V4VDZ9
5h18A	A0A2D0TCJ6
6d97A	A0A2H4PMI3
4rkqA	A0K1X3
4ru1A	A0LVW8
5mgaA	A0Q7Q2
2we7A	A0QQG1
5tw1D	A0QS66
2gejA	A0QWG6
5bp1A	A0R1E8
3omeA	A0R1R4
2xt6A	A0R2B1
2grvA	A0R2I8
4pimA	A0R5M8
5d6jA	A0R618
3cymA	A1A237
3k5hA	A1CII2
1xvxA	A1JLH5
3mwbA	A1R118
4ry9A	A1WJM2
3drfA	A2RJ53
3al5A	A2RUC4
3ty5A	A3DJ38
4r72A	A3N294
3wc4A	A4F1R4
5doqB	A4IKP7
4rz2A	A4IMB4
5awhA	A4WYU7
4jn9A	A4ZPY8
4l7vA	A5F9C1
6cwoA	A5FCJ5
2xi5A	A5HC98
2zwiA	A5LHX0
2vz8A	A5YV76
2qvjA	A6H4P1
3h3lA	A6LFX0
2duwA	A6T758
3tfwA	A6T8J6
2kb2A	A6T8V8
3i3yA	A6T989
3qvjA	A6T9E8
4nl4H	A6TGC5
3ctpA	A6TKU5
3c3kA	A6VL88
4r2bA	A6X5L9
3oy2A	A7IXR1
4ayjA	A7LVT2
4jqsA	A7V213
4tllB	A7XY94
4qfkA	A7Y7W1
4xsxC	A7ZUK1
3s5pA	A8B2K2
3mteA	A8C927
4ry8A	A8F7U7
2z8dA	A8W790
4r0mA	A8YJW1
2qv5A	A9CHD2
2rbcA	A9CHQ7
4a0fA	B0F481
4ag5A	B0KAW2
5m28A	B0L7B0
4bjuA	B0XPI4
4dzzA	B0ZE06
4ffcA	B1MIQ9
3d2lA	B1YKR8
4kamA	B2HDS7
2j68A	B2IZD3
5ig2A	B2JGP2
2rjoA	B2TEP5
4eu3A	B3EY95
3ayfA	B3Y963
4ohcA	B4E589
2bm8A	B5GLB3
3eifA	B6ETQ5
6j0bA	B6VNP3
4uw2A	B6YWB8
2oblA	B7UMA6
5uowB	B7ZSK1
3vqtA	B8DIL5
5ufhA	B8DV56
4y9tA	B9K0Q5
5dkvA	B9K0T2
6feaB	C1DI23
4r05A	C1KBQ3
4f18A	C3K8K1
5f4hA	C3MQK6
4gekA	C3T5M2
5m7nA	C4IRH0
3i4tA	C4LWZ7
4up7A	C4M7X2
4jybA	C5AP93
4uvkA	C5DWM3
4rk6A	C5RBT0
6a80A	C6XGT2
3tp9A	C8WS08
5ereA	C8WZ86
4y7dA	C8X7A4
4b4uA	D0CBC8
4hylA	D0LNN2
3hkbB	D0VWY9
3hkbA	D0VWZ0
3fkqA	D0VX10
3cwbA	D0VX31
4n1aA	D1A4G7
4pagA	D1B4R1
3tt2A	D1C2H7
3rqzA	D1C4A9
4kpuA	D2RIQ3
3l4bC	D3KFX8
4a2pA	D3TI84
3k7lA	D3TTC2
1vyvA	D4A055
3njrA	D5AV04
4kfrA	D5IEZ9
3wg9A	D5KM69
4mtnA	D5SQ09
4jwoA	D5SW38
4m1qA	D6XW60
3ou2A	D7PC21
3wv7A	D9PY12
4ponA	E0TY72
2xo7A	E1C9K5
3jacA	E2JF22
5oe8A	E5DV50
5l2rA	E9AE57
4hgyA	E9JES0
4io2A	E9P5T5
3w6sA	E9P8D2
5hygA	F2RB83
5eefA	F8W4B7
4wvyB	G0RYC2
5cwsF	G0S024
5d4wA	G0S4G4
4knhA	G0S4T0
5dtuA	G0SBQ7
4jc8A	G0SCM5
5n1aA	G0SCT7
4wp2A	G0SET4
5jajA	G0YYQ5
5a5tK	G1T3L2
5tl4A	G2IQS7
5jxrA	G2QFM3
6fkoA	G3FFN6
5en6A	G5EEG7
4x8bA	G7CFI3
5ncsA	G8UQY8
4m2jA	G9MBV4
5l3zA	G9VYV4
4p9cA	H6WFU3
4gl8A	H7C7K8
5ddsA	H8Y6N2
5fiqA	H9IUR0
4r3uA	I3VE77
4wa1A	I6NNE1
5eufA	I9VHL9
6efwA	J9VIT7
5ajtA	M1VUY5
6bszA	O00222
1z1lA	O00408
3u7dA	O00522
1fc6A	O04073
1cz4A	O05209
1ffhA	O07347
3dnpA	O07539
2fssA	O13437
1g55A	O14717
1c15A	O14727
4rouA	O15091
6evlA	O15460
1u5uA	O16025
5ul2A	O24770
3jujA	O25363
1f38A	O26249
2af7A	O26336
1lnqA	O27564
2chgA	O28219
1y7pA	O28869
2iojA	O29056
1gkuB	O29238
2fwrA	O29889
1ma3A	O30124
1yioA	O30989
4r6kA	O31518
4b2oA	O31775
6hp3A	O31927
1lsuA	O32080
3ppnA	O32243
2okgA	O32253
1k1wA	O32462
1th8B	O32726
3rstA	O34525
2khzA	O35820
2wxfA	O35904
3jb9g	O43071
1mzwB	O43172
5bo6A	O43173
7l1uR	O43614
5uj7E	O43913
4s2rP	O44750
2yijA	O49523
1u1hA	O50008
7cmcA	O50105
3tmgA	O51169
3sp1A	O51545
3p4xA	O51934
3g2mA	O52805
4fixA	O53585
5kvuA	O53611
3m1lA	O53665
1vceA	O58456
2yxlA	O58581
4xb1A	O58802
3lzcA	O58832
2zueA	O59147
2g8lA	O59272
3abiA	O59312
2czcA	O59494
1v71A	O59791
2ji4A	O60256
3ecmA	O60658
2b7aA	O60674
2yvlA	O66653
2xciA	O66663
4v02A	O67033
2hk7A	O67049
1ny5A	O67198
2au3A	O67465
3vywA	O67789
2p9jA	O67920
3ndcA	O68100
2d0oA	O68195
2zj2A	O73946
2gf7A	O75164
4x0pA	O75417
5dgoA	O75419
2f9dP	O75533
2q0zX	O75643
2d7lA	O75717
2hrbA	O75828
1t09A	O75874
1rkpA	O76074
1n1bA	O81192
3u65A	O83923
1cbfA	O87696
2fqzA	O87963
3bm3A	O93646
3czdA	O94925
3wxaC	O94979
2rf5A	O95271
4ydhA	O95466
3eh1A	O95487
2lwdA	O95786
2uuuA	O96759
1l1fA	P00367
1amoA	P00388
1dmwA	P00439
1qfnB	P00452
1de0A	P00459
1mioA	P00467
1ao0A	P00497
1aatA	P00504
3tykA	P00557
1sigA	P00579
1bohA	P00586
102lA	P00720
1dp0A	P00722
1cpyA	P00729
1c5mD	P00742
1d2rA	P00953
1euqA	P00962
1smrB	P01015
1d8dP	P01116
6xhaA	P01116-2
1ffxB	P02554
5xsyA	P02719
1ao6A	P02768
2r6gF	P02916
2is1A	P03018
1cjgA	P03023
1f08A	P03116
1u7kA	P03336
1a52A	P03372
2znlA	P03433
1aa7A	P03485
1xhxA	P03680
1aykA	P03956
2dpmA	P04043
1i3qA	P04050
1iwoA	P04191
3btsA	P04387
1xv5A	P04519
3u5zB	P04526
1dapA	P04964
1kanA	P05057
5gujA	P05096
1yrlA	P05793
1pvdA	P06169
1hfjA	P06608
1egaA	P06616
1jr3A	P06710
1em6A	P06737
5fmfY	P06839
1hz4A	P06993
3ey9A	P07003
2jh9A	P07132
13pkA	P07378
1dqsA	P07547
1av6A	P07617
1cjcA	P08165
7v68R	P08173
1cxwA	P08253
3bezA	P08395
1b8xA	P08515
1i3qB	P08518
1f48A	P08690
1d0xA	P08799
1fpsA	P08836
1ezaA	P08839
1cm5A	P09373
5ipfA	P09383
2ay0A	P09546
1h1lB	P09772
1k0pA	P09884
1jk0A	P09938
2hmjA	P0A111
2we4A	P0A2X7
1dx9A	P0A3E0
1rzuA	P0A3F3
1ovxA	P0A6H1
1do0A	P0A6H5
1esmA	P0A6I3
1jsxA	P0A6U5
1acmA	P0A786
3lbfA	P0A7A5
1xdoA	P0A7B1
2aukA	P0A8T7
3iydC	P0A8V2
2mqeA	P0A910
1dd8A	P0A953
1ks9A	P0A9J4
1a95A	P0A9M5
5b88A	P0A9P6
1rrmA	P0A9S1
1psdA	P0A9T0
3oaaA	P0ABB0
1k6kA	P0ABH9
1ddrA	P0ABQ4
4fe4A	P0ACI3
1z15A	P0AD96
4atnA	P0ADR6
2fpoA	P0ADX9
1glgA	P0AEE5
2g1pA	P0AEE8
1a7lA	P0AEX9
2jgdA	P0AFG3
1l8aA	P0AFG8
1b00A	P0AFJ5
1potA	P0AFK9
4aq4A	P0AG80
1a40A	P0AG82
1cqiA	P0AGE9
2vl0A	P0C7B7
4qu2A	P0C872
5ts5A	P0CC17
1d8tA	P0CE47
3qd5A	P0CL19
2ayxA	P0DMC5
1cdlA	P0DP23
1fukA	P10081
6iykA	P10378
1tm6A	P10408
2w00A	P10486
4pj1A	P10809
1qo0D	P10932
1hnnA	P11086
1zxmA	P11388
1qkiA	P11413
2roqA	P11454
1hbmB	P11560
1m6hA	P11766
1qkrA	P12003
1a82A	P13000
1bmtA	P13009
1jeqB	P13010
1ll0A	P13280
1jfaA	P13513
1xmiA	P13569
5u1hA	P13794
1qamA	P13956
1a27A	P14061
2lsnA	P14350
1na6A	P14633
2g47A	P14735
1e0dA	P14900
2du8A	P14920
3i5xA	P15424
4js1A	P15907
1lz0A	P16442
5n6yA	P16855
1jxaA	P17169
1dfaA	P17255
1e7pA	P17412
1f0kA	P17443
2ebfX	P17452
1ybhA	P17597
2b3zA	P17618
1d2nA	P18708
2debA	P18886
1dp4A	P18910
1bccC	P18946
1n7zA	P19062
4ernA	P19447
1ftjA	P19491
3dlnA	P19492
1by4A	P19793
1bgxT	P19821
5gm6Y	P20095
4wd9A	P20103
1dzfA	P20434
3thwB	P20585
4whjA	P20592
1rifA	P20703
1bfdA	P20906
1q8iA	P21189
1fntG	P21242
3g5uA	P21447
2yjtD	P21507
1zyzA	P21524
1h0cA	P21549
4c2mB	P22138
5fj8B	P22276
1pn2A	P22414
2jfnA	P22634
1b6gA	P22643
1h1dA	P22734
7lvtA	P22756-2
1ai9A	P22906
1wygA	P22985
3bt7A	P23003
6gos1	P23184
1g60A	P23192
1o5tA	P23381
1ewkA	P23385
3u44B	P23477
5hz2A	P23608
1fntB	P23639
1e3mA	P23909
2wghA	P23921
5nhxA	P24017
1nijA	P24203
1p6xA	P24425
6igkA	P24530
1blfA	P24627
2ks9A	P25103
1zvvA	P25144
3iauA	P25306
2xvaA	P25397
1aimA	P25779
4r3oF	P25786
1pjqA	P25924
1jqbA	P25984
3aekB	P26163
3aekA	P26164
1k2yX	P26276
2dtjA	P26512
1peaA	P27017
1mhyD	P27353
1llqA	P27443
3nazA	P27472
1ozfA	P27696
1p5zB	P27707
1uzgA	P27915
1mjgA	P27989
1s3iA	P28037
1m6nA	P28366
1jqjC	P28630
1a5tA	P28631
4kt0A	P29254
4d1nA	P29475
1b8qA	P29476
1dd7A	P29477
2albA	P30101
1zfnA	P30138
2a5yB	P30429
2b2nA	P30958
5ijzA	P31026
1ebfA	P31116
2p02A	P31153
1iwgA	P31224
2yvqA	P31327
1g8mA	P31335
2e4uA	P31422
2qryA	P31550
4pdeA	P32177
4yhjA	P32298
3j47T	P32496
3japp	P32497
2dy7A	P32657
2go1A	P33160
2d1cA	P33197
6hfmA	P33313
4wepA	P33362
1uiuA	P33590
7obqz	P33731
4p0iA	P35120
1st9A	P35160
4a4kA	P35207
1pb7A	P35439
5gjqH	P35998
3j67A	P36022
3kc2A	P36151
1efwA	P36419
4xxhA	P36673
1sqfA	P36929
1wz9A	P36952
1kpkA	P37019
1nrzA	P37081
3n37A	P37146
1amfA	P37329
1gttA	P37352
2k77A	P37571
4bluA	P37634
2d7dA	P37954
1i6wA	P37957
2y9yA	P38144
3japo	P38249
1jm7A	P38398
1bdcA	P38507
1mszA	P38935
2znsA	P39086
2vk2A	P39325
1sxjD	P40348
2phzA	P40409
1whbA	P40818
2uzzA	P40874
2dfdA	P40926
2quqA	P40969
5fbhA	P41180
7silA	P41180-1
2pmeA	P41250
1xocA	P42061
1y1uA	P42230
1s50A	P42260
3olzA	P42264
6c90A	P42285
2g0cA	P42305
2enqA	P42336
4uoxA	P42588
2ld0A	P42858
3c3jA	P42907
3aonB	P43455
1g3iA	P43773
2pv7A	P43902
3ckmA	P45299
1j8dA	P45314
2xhzA	P45395
1pk5A	P45448
2wz7A	P45955
3eweB	P46673
3fwbB	P46674
2iusA	P46889
2xgjA	P47047
5hciA	P47122
3j4jA	P48515
1xktA	P49327
1jqdA	P50135
5axaA	P50247
6hulB	P50383
4j8cA	P50503
2c1xA	P51094
3b0wA	P51449
4go6A	P51610
1hdhA	P51691
2nxwA	P51852
2jkvA	P52209
3nk6A	P52391
1dd6A	P52699
1gxsA	P52708
2h63A	P53004
4q8gA	P53010
2xauA	P53131
3mwdA	P53396
1o94D	P53571
1eucB	P53590
2pocA	P53704
2kv2A	P54132
1t3lA	P54288
1jx6A	P54300
1y44A	P54548
1n3lA	P54577
2witA	P54582
2uv4A	P54619
2qizA	P54860
3k5wA	P56176
1tgoA	P56689
1d9xA	P56981
5cufA	P58004
1j1zA	P59846
4s20K	P60240
4bx0A	P60487
3byhA	P60709
2h06A	P60891
1mngA	P61503
3dfzA	P61818
5gjqI	P62191
3f7tA	P62623
1i2mA	P62826
1golA	P63086
1kjyA	P63096
1auiB	P63098
3st9A	P63786
1q12A	P68187
1pdoA	P69797
5k2xA	P71894
2r6zA	P72077
5b3tA	P72782
3mg1A	P74102
6h0cA	P74373
4lglA	P74416
1uqwA	P75797
2olwA	P75966
4go1A	P76141
3tlqA	P76204
1k6dA	P76458
3awiA	P77182
3o9pA	P77348
1u9jA	P77398
2d3wA	P77499
1c0iA	P80324
2v8qE	P80385
1fiqA	P80457
1jffA	P81947
1q0uA	P83699
1ru3A	P83789
1pzxA	P83812
2ogxA	P84308
1kyhA	P94368
1b0pA	P94692
1qv9A	P94951
3sykA	P95648
1gaxA	P96142
1iirA	P96559
3tb6A	P96711
1miuA	P97929
5ocwB	P9WFX9
1xvqA	P9WG35
1nktA	P9WGP5
4lvqA	P9WGT7
2a8xA	P9WHH9
2pkfA	P9WID5
5ks2A	P9WJ63
2g9wA	P9WMJ5
4r8dA	P9WML7
3e25A	P9WMW9
2qc3A	P9WNG5
1q51A	P9WNP5
1ygyA	P9WNX3
3dkiA	P9WP53
1tfuA	P9WPA5
1kpiA	P9WPB5
3fgnA	P9WPQ5
2wtlA	P9WPQ9
1h05A	P9WPX7
3e53A	P9WQ59
4fb8A	P9WQH5
3zqjA	P9WQK7
6gc3B	Q00416
3dhgA	Q00456
1a3qA	Q00653
1pl6A	Q00796
1od2A	Q00955
2a5sA	Q00959
3jpwA	Q00960
3zzfA	Q01217
3kbrA	Q01269
1d7bA	Q01738
1e32A	Q01853
2px0A	Q01960
1x3wA	Q02890
1pzqA	Q03132
1kezA	Q03133
1gwxA	Q03181
5z3gY	Q03532
4rk4A	Q036L9
3kwpA	Q03SR9
3jy6A	Q03T70
1jihA	Q04049
2mriA	Q04062
4a8jC	Q04868
1be1A	Q05488
5m48A	Q05543
3j47R	Q06103
4xl1A	Q07008
4kx7A	Q07075
1f0jA	Q07343
4eckA	Q07422
5supA	Q07478
2kbwA	Q07820
1auiA	Q08209
1yb5A	Q08257
1e9kA	Q08499
3vr2A	Q08636
3vr2D	Q08637
1pemA	Q08698
2vzeA	Q08AH3
3l9zA	Q09064
4oetA	Q0P844
1xt8A	Q0P9S0
2hxwA	Q0PBL7
2g5gX	Q0PBW2
3umgA	Q0SK70
3iuuA	Q11B79
4g2nA	Q120R1
2lxbA	Q12118
1ox7A	Q12178
5mp4A	Q12335
1i2dA	Q12650
5apaA	Q12797
4o6xA	Q12955
4zu4A	Q12KT8
4n6jA	Q13033
3d59A	Q13093
3ks9A	Q13255
5mv9A	Q13402
1r4mA	Q13564
3iezA	Q13576
2do7A	Q13620
2uwqA	Q13625
6hbyC	Q13641
4ey3A	Q13AR6
2p11A	Q13MR9
4atyA	Q13RP4
2vroA	Q13WK4
3a7qB	Q14114
4bb9A	Q14397
2c4kA	Q14558
4ckgA	Q15027
3jcrB	Q15029
2nxpA	Q15542
2qw8A	Q15GI4
2c83A	Q15KI8
3lduA	Q186Y7
5d3mB	Q1GBI9
4uabA	Q1QZR9
4gmkA	Q1WR87
5jflA	Q21A49
4xgcB	Q24168
1dbrA	Q26997
1a7kA	Q27890
3oo6A	Q27GR2
1m3eA	Q29551
3nkuA	Q29ST3
3rqtA	Q2G2P5
3gazA	Q2G4L9
3l3bA	Q2GI86
4oa5A	Q2GKC7
1sa0A	Q2HJ86
3iygH	Q2NKZ1
3i45A	Q2RWX8
3v7nA	Q2SWH9
4ghkA	Q2SZ88
4kzkA	Q2T607
3v4lA	Q2TBA3
2jl1A	Q2TNI4
3j8xA	Q2XVP4
3uplA	Q2YIM3
5fauA	Q30W70
5gj4A	Q32ZE1
1b8hD	Q38087
2y8nA	Q38HX4
2j3hA	Q39172
3hn2A	Q39SB2
3hdcA	Q39VV7
3kjeA	Q3ACS5
3iv6A	Q3IV08
4zqbA	Q3IWN8
3nraA	Q3IWP3
3l49A	Q3J3W0
5kq0A	Q3JNW6
4wlgA	Q3U4G3
5fulA	Q3UKX1
2jfuA	Q3XZW8
3m4xA	Q3Y1J9
1suiA	Q40313
1d2iA	Q45488
4qyzD	Q46899
4qyzA	Q46901
2i2xB	Q46EH4
3cf4A	Q46G04
3qqwF	Q46TN2
4qqwA	Q47PJ0
3eqzA	Q483U6
3mn1A	Q48EB9
4x7uA	Q49492
2uyyA	Q49A26
3e61A	Q49XF6
3o5nA	Q4ACU6
3fbgA	Q4L864
3ahmA	Q4W803
2ohhA	Q50497
2z69A	Q51441
1ei6A	Q51782
3flkA	Q51945
2iyfA	Q53685
2i48A	Q55460
3cbgA	Q55813
2fug3	Q56223
1b5oA	Q56232
1c4oA	Q56243
1in4A	Q56313
4iilA	Q56328
1eyyA	Q56694
3kpbA	Q57564
2yxeA	Q57636
2hf8A	Q57884
5d4tA	Q57913
2aznA	Q58085
2b0jA	Q58194
4rhiA	Q581Y0
4wiaA	Q58309
4iwgA	Q58337
3fycA	Q58435
3h43A	Q58576
1u9yA	Q58761
2lxnA	Q58970
4bhdA	Q58992
1l1lA	Q59490
1b65A	Q59632
1bw9A	Q59771
1k6iA	Q5AU62
2fonA	Q5D8D3
3gbtA	Q5FM28
3l7iA	Q5HLM5
2acvA	Q5IFH7
3a11A	Q5JFM9
5ayvA	Q5JGC2
5ghrA	Q5JGL0
2z1dA	Q5JII1
4g9iA	Q5JII4
5xncA	Q5JIZ3
2r6fA	Q5KVB6
4r1oA	Q5KYP7
1x87A	Q5L084
3kjxA	Q5LM80
3h5lA	Q5LQF6
5gxeA	Q5LS56
3lkdA	Q5M500
4nv1A	Q5NF01
3i3wA	Q5NII8
2zejA	Q5S007
3gb4A	Q5S3I3
1wekA	Q5SHT6
2d5wA	Q5SHU6
1ixzA	Q5SI82
3t12A	Q5SJ82
1wg8A	Q5SJD8
2yygA	Q5SJP8
1wytB	Q5SKW7
3lkbA	Q5SL42
4x3lA	Q5SLL8
1wp4A	Q5SLQ6
3o3mA	Q5U924
2wzgA	Q5WWY0
2esrA	Q5XAY9
3aapA	Q5ZUA2
3kzgA	Q5ZV85
4ttpA	Q5ZVH3
3djcA	Q5ZX22
3a4tA	Q60343
4gicA	Q606Q2
4p9sA	Q63342
4kibA	Q643C8
4rk9A	Q65LL6
3fr7A	Q65XK0
4gdkC	Q676U5
5dooA	Q68XQ5
1jffB	Q6B856
4xfmA	Q6D0N7
6fijA	Q6DQW3
5dovA	Q6E7K0
2qv7A	Q6GFF9
1xagA	Q6GGU4
2d0aA	Q6L6Q4
5o4hA	Q6LX54
2z67A	Q6LZM9
4rmnA	Q6NC13
3hm2A	Q6NHA4
4pq1A	Q6NJJ0
3wp0B	Q6P1M3
3ai7A	Q6R2Q7
3uj6A	Q6T755
6cn7A	Q6U605
2v6eA	Q6UAV6
3c3yA	Q6YI95
3cwqA	Q6YRW8
4ml8A	Q709Q5
5es5A	Q70LM7
3lq1A	Q71YZ2
2xvxA	Q72EC8
3eaqA	Q72GF3
2y0fA	Q72H18
3aoeC	Q72IC0
3aoeA	Q72IC1
2wvkA	Q72K30
2vpwA	Q72LA4
2egyA	Q72LL6
5v8dA	Q73CU0
4gvlA	Q74FS9
5z5eA	Q74N31
5c6gB	Q750S2
4xtdA	Q756Z6
3b89A	Q763K9
3vxbA	Q76BU9
4cbvA	Q79CK7
1m2eA	Q79PF6
3m6mA	Q7CLS3
3ip5A	Q7CX36
2vuxA	Q7LG56
2w2kA	Q7LLW9
3k4uA	Q7MAG0
3ufbA	Q7MPU6
3hdgA	Q7MRH8
3ll7A	Q7MVG6
3bioA	Q7MW40
6bcjA	Q7TN37
5us8A	Q7VTJ9
1y9uA	Q7VXW9
2qpqA	Q7W019
3jtfA	Q7WB69
5d3aA	Q7Z4S6
3j7yI	Q7Z7H8
3e9cA	Q7ZVE3
2jjmA	Q81ST7
3dzvA	Q830K4
2o6iA	Q836G9
3tqeA	Q83E39
1ufkA	Q84BQ9
5ucdA	Q84DC3
4ammA	Q84HI8
2po4A	Q859P9
6ej7A	Q86Y38
4j9uE	Q87KD2
2hqyA	Q8A1H2
4r1lA	Q8AAN6
2y3aA	Q8BTI9
3w67A	Q8BWP5
5tejA	Q8DEM0
3mveA	Q8DF91
2cfbA	Q8DLK8
2am1A	Q8DNV6
3qfmA	Q8DNX4
6fqbA	Q8DNZ9
3l8uA	Q8DSR4
3lvyA	Q8DUG8
3ihkA	Q8DVV9
3lk7A	Q8E186
2f7wA	Q8EKM7
2hnkA	Q8F8Y3
2pwyA	Q8GBB2
1t5dX	Q8GN86
1zemA	Q8GR61
2w40A	Q8IDI4
4iodA	Q8IIJ8
2f84A	Q8IJH3
4if8A	Q8IW75
4yr9A	Q8K3F7
3ea0A	Q8KF94
3eybA	Q8MX78
2c0cA	Q8N4Q0
3k35A	Q8N6T7
6h9jD	Q8NET8
4o64A	Q8NHM5
3euwA	Q8NL86
3pplA	Q8NTR2
4m7xA	Q8NVG0
2g3wA	Q8PJY1
5a6eB	Q8QFV0
4zw2A	Q8R3Z5
3ts9A	Q8R5F7
2p4zA	Q8R8V2
1iw7D	Q8RQE8
2iz5A	Q8RV61
5f84A	Q8T045
1r4mB	Q8TBC4
1nw3A	Q8TEK3
3cfxA	Q8TTZ5
3icjA	Q8U2I8
2p35A	Q8UH15
1ybeA	Q8UIS9
1t0hA	Q8VGC3
6hl6S	Q8WUF5
6aaxA	Q8WVM0
3q5dA	Q8WXF7
5ggfA	Q8WZA1
2c0uA	Q8X1D8
3be5A	Q8XBR1
4zv9A	Q8XBV0
2qy6A	Q8XCQ7
3l2bA	Q8XIQ9
3gg9A	Q8Y3G4
4n0qA	Q8YEE8
3netA	Q8YMC2
4xsoA	Q8YQW3
3f2iA	Q8Z077
4ezeA	Q8Z598
3v4zA	Q8ZIE7
4hv4A	Q8ZIE8
3s7zA	Q8ZJZ9
3ec7A	Q8ZK57
2y7iA	Q8ZKA9
4k2hA	Q8ZNU7
4f3sA	Q8ZPA3
1fnnA	Q8ZYK1
2n7qA	Q92542
2gjkA	Q92900
3u3xA	Q92T66
4myrA	Q92YL8
1nb8A	Q93009
2w02A	Q93AT8
2jaqA	Q93IG4
3mjcA	Q93NW7
4u7wA	Q93TX2
2z1zA	Q93ZN9
5fmrA	Q944U2
3te4A	Q94521
6gkvA	Q948P7
3tl8A	Q94F62
2ziuB	Q96AY2
2a2nA	Q96BP3
4i5iA	Q96EB6
2rkbA	Q96GA7
2zmeA	Q96H20
3gvpA	Q96HN2
1oshA	Q96RI1
3egiA	Q96RS0
2eerA	Q96XE0
5b48A	Q96Y66
3lpnA	Q97CA5
5kf1A	Q97ML2
5xj1A	Q97R12
4qysA	Q97TX6
1z63A	Q97XQ7
3ps0A	Q97Y91
2z9uA	Q988B8
3snkA	Q989D4
2kavA	Q99250
1of5A	Q99257
5v1yE	Q99460
4aw9A	Q99538
1jm7B	Q99728
3lgxA	Q99ZA6
4cmpA	Q99ZW2
3slkA	Q9ALM5
1zsyA	Q9BV79
5zm5A	Q9BXW6
3iy9D	Q9BYD3
3katA	Q9C000
3htxA	Q9C5Q8
2o20A	Q9CF33
3ln7A	Q9CM00
2za0A	Q9CPU0
2bduA	Q9D020
3apoA	Q9DC23
3iylW	Q9E3W0
2ag0A	Q9F4L3
3dpgA	Q9F6L0
1z84A	Q9FK51
6p0qA	Q9GZL7
6fm8A	Q9H6T3
2jywA	Q9HC16
2lw9A	Q9HD67
1vqwA	Q9HFE4
4qvkA	Q9HGR1
2vsfA	Q9HM14
4x6gA	Q9HTL4
1fxoA	Q9HU22
2nwqA	Q9HUQ6
5br9A	Q9HXV5
1yt8A	Q9I0N4
3u9rB	Q9I297
5oe3A	Q9I4X3
4xeuA	Q9I5Y8
5vitA	Q9I6T0
2f3nA	Q9JLU4
3hdiA	Q9KA85
3d4oA	Q9KA87
3on5A	Q9KBF4
2j48A	Q9KHI5
3klnA	Q9KKZ8
5dt9A	Q9KQ92
2pmbA	Q9KTK3
1ci8A	Q9KX40
3nyqA	Q9L0A2
1fm2A	Q9L5D6
1ro7A	Q9LAK3
3g88A	Q9LCY2
4l68A	Q9LSI9
2vceA	Q9M156
1dqrA	Q9N1E2
3nv9A	Q9NH04
1ixdA	Q9NQC7
6k17A	Q9NVH0
2fozA	Q9NX46
3lgdA	Q9NZK5
5u9aA	Q9NZN9
1e5lA	Q9P4R4
1j2qH	Q9P996
3m5uA	Q9PIH3
3tsnA	Q9PN58
3bxjA	Q9QUH6
7cqpC	Q9QUQ5
1r8xA	Q9QXF8
1urdA	Q9RHZ6
3q9sA	Q9RRR8
2o1xA	Q9RUB5
3bwnA	Q9S7N2
7ctvA	Q9SKB2
1dgmA	Q9TVW2
6abhA	Q9U4U7
4mqeA	Q9UBS5
1y8qB	Q9UBT2
2g7rA	Q9UDY8
3zrhA	Q9UGI0
4bqmA	Q9UI32
5jhqE	Q9UIQ6
6apjA	Q9UJ37
2p6nA	Q9UJV9
3u9jA	Q9UKA1
3lucA	Q9UKV8
7d4pA	Q9UL62
3op0A	Q9ULV8
1m1lA	Q9UMX1
1t3nA	Q9UNA4
5m32o	Q9UNM6
5hjiA	Q9V2G1
2bfwA	Q9V2J8
5dtbA	Q9VDH5
4xgcD	Q9W102
1p2fA	Q9WXY0
2yz2A	Q9WY65
1zh8A	Q9WYE8
3ip3A	Q9WYQ6
1inlA	Q9WZC2
1m6yA	Q9WZX6
1vr9A	Q9WZZ4
1t9kA	Q9X013
2ax3A	Q9X024
1j6pA	Q9X034
1zczA	Q9X0X6
1vl2A	Q9X2A1
1o13A	Q9X2D6
1xnvA	Q9X4K7
1r0kA	Q9X5F2
1nqdA	Q9X721
6o20E	Q9XSM3
3wstA	Q9XW42
3shqA	Q9XZ16
1j90A	Q9XZT6
2i5oA	Q9Y253
4ap5A	Q9Y2G5
2kdoA	Q9Y3A5
2e8oA	Q9Y3Z3
2q9fA	Q9Y6A2
6n34A	Q9Y6Y0
2j7nA	Q9Y7G6
3a04A	Q9Y924
2yxbA	Q9YBB1
1tyoA	Q9YE81
3qliA	Q9ZC36
4rieA	Q9ZGC0
1q5fA	Q9ZIU9
2hqnA	Q9ZM42
1i41A	Q9ZPL5
6h1bA	R4R1U5
5u30A	T0D7A2
4krgA	U5HK46
6b9iA	X5EH37
